# Supplementary material for: Sulphur isotopes of alkaline magmas unlock long-term records of crustal recycling on Earth
Source: Nat Commun. 2019 Sep 16;10:4208. doi: 10.1038/s41467-019-12218-1 (PMC6746797; doi:10.1038/s41467-019-12218-1)
Supplement: Supplementary file 4 — Supplementary Data 1 [file 41467_2019_12218_MOESM4_ESM.xlsx]

## Sheet: data_1
magmatic suite	sample	mineral	δ34S (‰ V-CDT)	notes on mineral assemblage and geological context	latitude (°)	longitude (°)
Ilímaussaq	WH16 22-07-03-A1	sphalerite	2.61389	sphalerite from ussingite bearing vein, Taseq	60.9612	-45.9799
	WH16 22-07-03-A2	sphalerite	2.2351
	WH 16 25-07-07-1	sphalerite	2.92278	sphalerite from ussingite bearing vein, river valley	60.9776	-45.9531
	WH 16 25-07-07-2	sphalerite	2.46868
	WH 16 25-07-07-3	sphalerite	2.3813
	WH16 26-07-05-A1	sphalerite	2.48731	sphalerite from tuctupite bearing vein, Kvanefjeld	60.971	-45.9959
	WH16 26-07-05-A2	sphalerite	2.22966
	AF/99/174-1	sphalerite	2.66665	sphalerite from tuctupite bearing vein, Kvanefjeld	60.9696	-45.9987
	AF/99/174-2	sphalerite	2.1638
	AF/99/174-3	sphalerite	1.77339
	WH16 23-07-01-A1	sphalerite	1.91929	sphalerite and galena from ussingite vein in Lujavrite, Kvanefjeld	60.9674	-45.9893
	WH16 23-07-01-A2	galena	0.72891
	WH16 23-07-01-A3	sphalerite	1.9795
	WH16 21-07-10-1	sphalerite	2.07823	sphalerite in ussingite bearing vein in Naujaite, towards Narsaq brae	60.9859	-45.9285
	WH16 21-07-10-3	sphalerite	1.87095
	WH16 21-07-10-4	sphalerite	1.61875
	XX	sphalerite	1.26658	sphalerite in vein, Kvanefjeld	n.d.
	53a	sphalerite	1.77654	sphalerite in vein, Kangerdluarssuk fjord
	197	sphalerite	2.26695	sphalerite in vein, Kvanefjeld
	200	sphalerite	1.46901	sphalerite in vein, Kvanefjeld
	201	sphalerite	1.6873	sphalerite in vein, Kangerdluarssuk fjord
	323b	sphalerite	2.28404	sphalerite in vein, Taseq
	323c	sphalerite	2.14414	sphalerite in vein, Taseq
	328	sphalerite	2.21056	sphalerite in vein, Kvanefjeld
	330	sphalerite	1.70736	sphalerite in vein, Kvanefjeld
	327a	galena	-0.3987	galena in vein, Kvanefjeld
	X1a	sphalerite	1.59202	sphalerite and galena in vein, Taseq
	X1b	galena	-0.616172
	315a	sphalerite	2.63323	sphalerite in vein, Kvanefjeld
	315b	sphalerite	2.14435	sphalerite in vein, Kvanefjeld
	315c	sphalerite	2.46897	sphalerite in vein, Kvanefjeld
	196a	sphalerite	1.95829	sphalerite and galena in vein, Kvanefjeld
	196b	galena	-1.13309
	AF/99/187A-1	galena	0.514703	sphalerite and galena, feldspar bearing vein, Kangerdluarssuk fjord	60.9021	-45.8041
	AF/99/187A-2	sphalerite	3.01851
	WH16 24-07-06-A	pyrite	1.83338	pyrite from fenitizied block of basalt, Narsaq brae	60.9899	-45.9081
	WH17 08-07-06-A1	pyrite	1.71003	pyrite filling vesicles in basalt at contact, E Ilímaussaq	60.9641	-45.8377
	WH17 08-07-06-A2	pyrite	1.86981
	WH16 16-07-02-1	chalcopyrite	1.11439	chalcopyrite from fenitized basalt, E Ilímaussaq	60.976	-45.8659
	WH16 16-07-02-2	chalcopyrite	0.605521
	WH16 16-07-02-3	chalcopyrite	-4.01961
	WH16 16-07-02-4	chalcopyrite	-19.8898
	WH17 10-07-03-D1	barite	5.27248	barite from fenitized block, E Ilímaussaq	60.9821	-45.762
Motzfeldt	WH16 30-07-08-C1	molybdenite	2.56874	molybdenite with feldspar, amphibole and quartz in border pegmatite	61.1939	-44.941
	WH16 30-07-08-C2	molybdenite	2.96359
	560912-1	pyrite	3.9284	pyrite in fluorite and quartz-rich veins, N Motzfeldt	61.2298	-45.0491
	562134-1	pyrite	3.46083	pyrite in fluorite and quartz-rich veins, E Motzfeldt	61.1226	-44.8186
	562134-2	pyrite	0.221703
	562134-2A	pyrite	-2.03327
	562134-2B	pyrite	-6.82829
	WH16 31-07-02-2A	chalcopyrite	-12	chalcopyrite from purple fluorite vein, NE Motzfeldt	61.2159	-44.8978
	WH16 31-07-02-2B	chalcopyrite	-14.8918
	WH16 31-07-02-2C	chalcopyrite	-13.9472
	AF/01/22 A1	barite	8.98366	barite from fluorite vein, NE Motzfeldt
	AF/01/22 A2	barite	9.18553
Ivigtût	HFW1	pyrite	5.10797	pyrite in weberite with fluorite	n.d.
	HFW3-1	galena	0.917036	galena, sphalerite, chalocpyrite, siderite and cryolite
	HFW3-2	chalcopyrite	3.1614
	HWF3-3	sphalerite	2.70434
	HFW4-1	galena	1.14037	galena, chalcopyrite with siderite and cryolite
	HFW4-2	chalcopyrite	2.70273
	HFW6-1	chalcopyrite	2.53351	chalcopyrite, galena, cryolite, siderite and paragonite
	HFW6-2	galena	0.934868
	HFW7-1	galena	0.650825	galena, chalcopyrite, siderite and cryolite
	HFW7-2	chalcopyrite	2.28567
	HFW8-1	galena	0.689877	galena, sphalerite, quartz and siderite
	HFW8-3	sphalerite	2.38166
	HFW9-1	molybdenite	2.6183	molybdenite, galena and pyrite with dark cryolite from vein in country rock
	HFW9-2	galena	0.63163
	HFW9-3	pyrite	2.53849
	HFW10-1-1	pyrite	8.66623	galena and pyrite in stenonite, weberite and fluorite
	HFW10-1-2	pyrite	9.38797
	HFW10-2-1	galena	8.57837
	HFW10-2-2	pyrite	9.21861
	HFW11-1	pyrite	6.68206
	HFW11-2-1	pyrite	5.1
	HFW11-2-2	galena	4.63195
	HFW11-3	pyrite	5.16656
	HFW12-1	sphalerite	2.85261	sphalerite, with pachnolite, thomsenolite, ralstonite, siderite and quartz
	HFW14-1	molybdenite	2.45972	molybdenite, chalcopyrite and galena in large country rock boulder
	HFW14-2	chalcopyrite	2.64613
	HFW-14-3	galena	0.693671
	HFW-14-4	chalcopyrite	2.45316
	T-B-1	barite	9.64263	barite and jarlite
	T-B-2	barite	10.4478	barite and jarlite
	F-B-1	barite	22.4984	barite and jarlite
	F-B-2	barite	20.5172	barite and jarlite
	F-B-3	barite	21.5626	barite and jarlite
	h2c	chalcopyrite	2.55994	chalcopyrite, galena, siderite and cryolite
	h2g	galena	0.622253
	h3c	chalcopyrite	2.41431	chalcopyrite, galena, sphalerite with cryolite and siderite
	h3g	galena	1.00793
	h4c	chalcopyrite	2.36952	chlacopyrite, galena and siderite
	h4g	galena	-0.289782
	h6c-1	chalcopyrite	-0.872608	chalcopyrite with cryolite
	h6c-2	chalcopyrite	-0.210621
	h5g-1	galena	-3.09639	cryolite with interstitial galena
	h5g-2	galena	-1.79099
	h5g-3	galena	-3.40138
	h5g-4	galena	-4.45295
	n806c	chalcopyrite	2.39988	chalcopyrite, galena, cryolite and siderite
	n806g	galena	0.681711
	ank-c	chalcopyrite	2.27667	chalcopyrite, galena, siderite and minor cryolite
	ank-g	galena	0.383821
	HID250	galena	0.498324	galena, quartz, cryolite and siderite
	AF/95/11	chalcopyrite	2.187	chalcopyrite in block of cryolite
	AF/95/2-1	galena	4.00112	galena and jarlite
	AF/95/2-2	galena	3.40986	galena and jarlite
Diatreme	AC-026-1	pyrite	2.74966	lamprophyre NW of Narsarsuaq	61.1992	-45.4648
	AC-026-2	pyrite	2.63452	lamprophyre NW of Narsarsuaq	61.1992	-45.4648
	AHVO-28-1	pyrite	2.37866	carbonatite NW of Narsarsuaq	61.1992	-45.4648
	AHVO-28-2	pyrite	2.35521	carbonatite NW of Narsarsuaq	61.1992	-45.4648
n.d. indicates that no detailed location data is available. This is the case for archived samples collected before GPS and the Ivigtût samples. The latter come from mine dumps since the entire cryolite body has now been mined out.
