# Supplementary material for: Sulphur isotopes of alkaline magmas unlock long-term records of crustal recycling on Earth
Source: Nat Commun. 2019 Sep 16;10:4208. doi: 10.1038/s41467-019-12218-1 (PMC6746797; doi:10.1038/s41467-019-12218-1)
Supplement: Supplementary file 5 — Supplementary Data 2 [file 41467_2019_12218_MOESM5_ESM.xlsx]

## Sheet: data_2
whole rock source	sample	S (mg/kg)	δ34S (‰ V-CDT)	sample notes and geological context	precise sample location (where available)
					latitude (°)	longitude (°)
local crust	AF 13/34	10.8	25.1221	Eriksfjord sandstone above Motzfeldt intrusion	61.1846	-44.923
	AW EF 16 039	5.9	n.d.	Eriksfjord sandstone E of Ilímaussaq	60.9712	-45.7283
	AF 95/59	19.3	4.93411	Ketlidian basment granite adjacent to Motzfeldt	n.d.
	AF 96/76	28.55	3.77301	Ketlidian basment granite E of Motzfeldt	61.2097	-44.8715
	JG02	76	4.21278	Ketlidian basment granite NE of Ilímaussaq (see Halama et al. 2003)	n.d.
	JG12	11.5	n.d.	Ketlidian basment granite, ~200 m SW of Ilímaussaq (see Marks et al., 2007)	n.d.
	BT05F	39	1.12476	Ketlidian basment granite, several km away from Ilímaussaq (see Marks et al., 2007)	n.d.
	GR 78	30.5	0.356476	Archean basement gneiss ~4 km NE of Ivigtût (see Halama et al. 2005)	n.d.
	WH17 24-06-02	37.5	2.0374	Archean basement gneiss ~5 km NE of Ivigtût	61.2389	-48.1082
	WH17 24-06-05	99	0.520464	Archean basement gneiss ~200m E of Ivigtût	61.2077	-48.1643
	WH16 01-08-07	30.7	1.63649	Eriksfjord mafic lava with pillow structures near Motzfeldt	61.1885	-44.9423
	AF 96/92	42.4	0.732154	Eriksfjord mafic lava near Motzfeldt	61.2011	-44.8682
	MM16 M06	67.5	0.57446	Eriksfjord silicic lava E of Ilímaussaq	60.9869	-45.8654
	MM16 M04	74		Eriksfjord mafic lava E of Ilímaussaq	60.9862	-45.8571
	MM16 M20	38		Eriksfjord mafic lava E of Ilímaussaq	60.9815	-45.8556
Ilímaussaq	2016 01 F1	812.9	0.796639	Augite syenite, outer margin of Ilímaussaq	n.d.
	2016 02F	590.6	1.10353	Augite syenite, inner margin of Ilímaussaq	n.d.
	2016 158	4412.5	1.20466	Sulfide rich layer in transitional layered kakortokite sequence, Ilímaussaq	n.d.
	2016 97F	319.2	1.96041	Naujaite, top of sequence, Ilímaussaq	n.d.
	2016 98F	246.35	1.09517	Naujaite, middle of seqeuence, Ilímaussaq	n.d.
	WH16 14-07-02D	372	1.38946	Naujaite, middle of sequence, Ilímaussaq	60.98	45.8848
	2016 159F	535.7	1.31924	Naujaite, bottom of seqeunce, Ilímaussaq	n.d.
	EJH 022B	662.7	1.52842	Hybrid dykes, Ilímaussaq	60.8824	-45.8319
	AF 12/24A	737.7	1.7	Micro-kakortokite dyke, centre, linked to Ilímaussaq	60.8675	-45.7361
	AF 12/24B	620.7	1.375	Micro-kakortokite dyke, S margin, linked to Ilímaussaq	60.8675	-45.7361
	GGU 154399	1430		Medium- to coarse-grained lujavrite, Ilímaussaq (analysis from Bailey et al. 2001)	n.d.
Ivigtût	AF 17/19	134.65	0.939424	Granophyric dykes linked to deep granite	61.2037	-48.1731
	P-B-1999 5	780		Muscovite rich greisen (from Pauly and Bailey 1999)	n.d.
	P-B-1999 6	1000		Quartz-rich mineralised greisen (from Pauly and Bailey 1999)	n.d.
	P-B-1999 7	670		Deep granite, greisen (from Pauly and Bailey 1999)	n.d.
	P-B-1999 9	8100		Bulk cryolite deposit (from Pauly and Bailey 1999)	n.d.
Motzfeldt	GJM 05/59	107	3.36983	Unaltered syenite, MSF roof zone, 1610 edge of ridge	61.1931	-44.9799
	GJM 06/51F	102.6	2.31459	Porpyritic microsyenite, MSF roof zone, 1610	61.2251	44.9954
	GJM 06/62F	214.5	2.62933	Microsyenite, MSF at base of entrance valley	61.2	-45.0084
	GJM 06/72F	155.2	1.26447	Hydorthermally latered microsyenite dyke	61.2246	-44.9832
regional dykes	GD 26	435.2	5.5332	Hawaiitic dyke SE of Ilimaussaq	n.d.
	GD 5	538.1	3.54573	Tephritic/basanitic dyke Narsaq	n.d.
	GD 15	357	1.20356	Tephritic/basanitic dyke Narsaq	n.d.
	GD 12	606.1	1.97091	Tephritic/basanitic dyke Narsaq	n.d.
	GD 30	771.8	2.59696	Trachybasalt dyke SE of Ilimaussaq	n.d.
	GD 08	603.9	0.804017	Trachyandesite dyke Narsaq	n.d.
	GD 4	409.8	1.37959	Trachyandesite/trachyte dyke Narsaq	n.d.
	GD 24	555.8	1.06215	Tephriphonolite dyke SE of Ilimaussaq	n.d.
δ34S measurements: n.d. indicates Ag2S yield was too low for isotopic analysis and empty cells where no isotopic analysis was undertaken. Note that acid volatile sulhur was present in a few samples and the bulk δ34S value was calculated using mass balance
Location: n.d. indicates no precise GPS location data available
References:	Pauly, H. & Bailey, J. C. Genesis and evolution of the Igvitut cryolite deposit, SW Greenland. Meddelser om Grønland, Geosci. (1999).
	Bailey, J. C., Gwozdz, R., Rose-Hansen, J. & Sørensen, H. Geochemical overview of the Ilímaussaq alkaline complex, South Greenland. The Ilímaussaq alkaline complex, South Greenland: status of mineralogical research with new results (Geology of Greenland Survey Bulletin, 2001).
	Halama, R., Wenzel, T., Upton, B. G. J., Siebel, W. & Markl, G. A geochemical and Sr-Nd-O isotopic study of the Proterozoic Eriksfjord Basalts , Gardar Province , South Greenland : Reconstruction of an OIB signature in crustally contaminated rift-related basalts. Mineral. Mag. 67, 831–853 (2003).
	Halama, R., Vennemann, T., Siebel, W. & Markl, G. The Grønnedal-Ika Carbonatite – Syenite Complex , South Greenland : Carbonatite Formation by Liquid Immiscibility. J. Petrol. 46, 191–217 (2005).
	Marks, M. A. W., Rudnick, R. L., Mccammon, C., Vennemann, T. & Markl, G. Arrested kinetic Li isotope fractionation at the margin of the Ilímaussaq complex , South Greenland : Evidence for open-system processes during final cooling of peralkaline igneous rocks ☆. Chem. Geol. 246, 207–230 (2007).
