# Supplementary material for: Sulphur isotopes of alkaline magmas unlock long-term records of crustal recycling on Earth
Source: Nat Commun. 2019 Sep 16;10:4208. doi: 10.1038/s41467-019-12218-1 (PMC6746797; doi:10.1038/s41467-019-12218-1)
Supplement: Supplementary file 6 — Supplementary Data 3 [file 41467_2019_12218_MOESM6_ESM.xlsx]

## Sheet: data_3
alkaline complex	sample code	rock type/context	sample type/mineral phase	δ34S (‰ V-CDT)	δ34S reference	notes		age (Ma)	age reference
Vulture	VUT235	Volcanic rock	Hauyne	8.7	Marini et al. (1994)			1	Villa and Buettner et al. (2009)
Vulture	VU1936	Volcanic rock	Hauyne	10.6	Marini et al. (1994)			1	Villa and Buettner et al. (2009)
Vulture	VU1907	Volcanic rock	Hauyne	8.9	Marini et al. (1994)			1	Villa and Buettner et al. (2009)
Vulture	VUT215	Volcanic rock	Hauyne	9.2	Marini et al. (1994)			1	Villa and Buettner et al. (2009)
Vulture	VUT251	Volcanic rock	Whole-rock	4	Marini et al. (1994)			1	Villa and Buettner et al. (2009)
Vulture	VUT235	Volcanic rock	Whole-rock	4.3	Marini et al. (1994)			1	Villa and Buettner et al. (2009)
Vulture	VU1936	Volcanic rock	Whole-rock	6.1	Marini et al. (1994)			1	Villa and Buettner et al. (2009)
Vulture	VU1907	Volcanic rock	Whole-rock	7.8	Marini et al. (1994)			1	Villa and Buettner et al. (2009)
Vulture	VUT215	Volcanic rock	Whole-rock	6.6	Marini et al. (1994)			1	Villa and Buettner et al. (2009)
Vulture	VUT252	Volcanic rock	Whole-rock	6.8	Marini et al. (1994)			1	Villa and Buettner et al. (2009)
Vulture	VUT253	Volcanic rock	Whole-rock	8.5	Marini et al. (1994)			1	Villa and Buettner et al. (2009)
Vulture	VUT69	Volcanic rock	Whole-rock	4.6	Marini et al. (1994)			1	Villa and Buettner et al. (2009)
Vulture	VU1680/B	Volcanic rock	Whole-rock	4.7	Marini et al. (1994)			1	Villa and Buettner et al. (2009)
Vulture	VU1523	Volcanic rock	Whole-rock	7.6	Marini et al. (1994)			1	Villa and Buettner et al. (2009)
Bearpaw		Carbonatite	Pyrite	-4	Mitchell and Krouse (1975)	sample code not given, data from Fig. 1 of reference		50	Marvin et al. (1980)
Bearpaw		Carbonatite	Pyrite	-4	Mitchell and Krouse (1975)	sample code not given, data from Fig. 1 of reference		50	Marvin et al. (1980)
Bearpaw		Carbonatite	Pyrite	-4	Mitchell and Krouse (1975)	sample code not given, data from Fig. 1 of reference		50	Marvin et al. (1980)
Bearpaw		Carbonatite	Pyrite	-5	Mitchell and Krouse (1975)	sample code not given, data from Fig. 1 of reference		50	Marvin et al. (1980)
Bearpaw		Carbonatite	Pyrite	-5	Mitchell and Krouse (1975)	sample code not given, data from Fig. 1 of reference		50	Marvin et al. (1980)
Bearpaw		Carbonatite	Pyrite	-5	Mitchell and Krouse (1975)	sample code not given, data from Fig. 1 of reference		50	Marvin et al. (1980)
Bearpaw		Carbonatite	Pyrite	-5	Mitchell and Krouse (1975)	sample code not given, data from Fig. 1 of reference		50	Marvin et al. (1980)
Catalão I	AB322,30	Carbonatite	Pyrite	-6.7	Gomide et al. (2013)			80	Gomes et al. (2018)
Catalão I	C1DQ	Carbonatite	Pyrite	-7	Gomide et al. (2013)			80	Gomes et al. (2018)
Catalão I	C1-DQ	Carbonatite	Barite	5.7	Gomide et al. (2013)			80	Gomes et al. (2018)
Catalão I	C1PG	Carbonatite	Pyrite	-9.5	Gomide et al. (2013)			80	Gomes et al. (2018)
Catalão I	C1-SH1-BH	Carbonatite	Barite	9.1	Gomide et al. (2013)			80	Gomes et al. (2018)
Catalão I	C1-SH1-BV	Carbonatite	Barite	12.9	Gomide et al. (2013)			80	Gomes et al. (2018)
Catalão I	C1-SH2	Carbonatite	Pyrite	-24.6	Gomide et al. (2013)			80	Gomes et al. (2018)
Catalão I	CB02	Carbonatite	Pyrite	-5.6	Gomide et al. (2013)			80	Gomes et al. (2018)
Catalão I	CB11	Carbonatite	Pyrite	-5.2	Gomide et al. (2013)			80	Gomes et al. (2018)
Catalão I	CB12	Carbonatite	Pyrite	-10.9	Gomide et al. (2013)			80	Gomes et al. (2018)
Catalão I	CB16	Fenite	Pyrite	-17.4	Gomide et al. (2013)			80	Gomes et al. (2018)
Catalão I	J90,50	Carbonatite	Pyrite	-3.8	Gomide et al. (2013)			80	Gomes et al. (2018)
Catalão I	L152,50	Carbonatite	Pyrite	-2.2	Gomide et al. (2013)			80	Gomes et al. (2018)
Catalão I	Mina2	Magnetitite	Pyrite	-9.5	Gomide et al. (2013)			80	Gomes et al. (2018)
Catalão I	NRD-134	Magnetitite	Pyrite	-5.2	Gomide et al. (2013)			80	Gomes et al. (2018)
Catalão I	NRD-164	Nelsonite	Pyrite	-8	Gomide et al. (2013)			80	Gomes et al. (2018)
Catalão I	NRD-164	Nelsonite	Pyrite	-9.6	Gomide et al. (2013)			80	Gomes et al. (2018)
Catalão I	NRD-216	Carbonatite	Pyrite	-7.4	Gomide et al. (2013)			80	Gomes et al. (2018)
Catalão I	NRD-230	Nelsonite	Pyrite	-2.6	Gomide et al. (2013)			80	Gomes et al. (2018)
Catalão I	NRD-256	Nelsonite	Pyrite	-7.1	Gomide et al. (2013)			80	Gomes et al. (2018)
Catalão I	NRD-304	Magnetitite	Pyrite	-7.9	Gomide et al. (2013)			80	Gomes et al. (2018)
Catalão I	NRD-326.1	Nelsonite	Pyrite	-6.8	Gomide et al. (2013)			80	Gomes et al. (2018)
Catalão II	144,05	Carbonatite	Barite	7.2	Gomide et al. (2013)			81	Gomes et al. (2018)
Catalão II	153,40F	Carbonatite	Pyrite	-12.3	Gomide et al. (2013)			81	Gomes et al. (2018)
Catalão II	CG165903	Nelsonite	Chalcopyrite	-6.1	Gomide et al. (2013)			81	Gomes et al. (2018)
Catalão II	CG165903	Nelsonite	Pyrite	-4.9	Gomide et al. (2013)			81	Gomes et al. (2018)
Catalão II	CG165907a1	Carbonatite	Pyrite	-5.1	Gomide et al. (2013)			81	Gomes et al. (2018)
Catalão II	CG165911	Nelsonite	Bornite	-5.3	Gomide et al. (2013)			81	Gomes et al. (2018)
Catalão II	CG165911	Nelsonite	Chalcopyrite	-5.6	Gomide et al. (2013)			81	Gomes et al. (2018)
Catalão II	CG272551	Carbonatite	Pyrite	-11.7	Gomide et al. (2013)			81	Gomes et al. (2018)
Catalão II	CG272561	Carbonatite	Pyrrhotite	-6.7	Gomide et al. (2013)			81	Gomes et al. (2018)
Catalão II	CG272843	Carbonatite	Pyrite	-8.9	Gomide et al. (2013)			81	Gomes et al. (2018)
Catalão II	CG273600	Carbonatite	Barite	12.2	Gomide et al. (2013)			81	Gomes et al. (2018)
Catalão II	CG273600	Carbonatite	Pyrite	-9.2	Gomide et al. (2013)			81	Gomes et al. (2018)
Catalão II	CP1	Carbonatite	Chalcopyrite	-6.3	Gomide et al. (2013)			81	Gomes et al. (2018)
Catalão II	CP2	Nelsonite	Pyrite	-6	Gomide et al. (2013)			81	Gomes et al. (2018)
Catalão II	CP3	Nelsonite	Chalcopyrite	-7.1	Gomide et al. (2013)			81	Gomes et al. (2018)
Serra Negra	LG08	Carbonatite	Chalcopyrite	-8.1	Gomide et al. (2013)			83	Gomes et al. (2018)
Serra Negra	LG08	Carbonatite	Pyrite	-7.6	Gomide et al. (2013)			83	Gomes et al. (2018)
Serra Negra	LG38	Carbonatite	Pyrite	-8.8	Gomide et al. (2013)			83	Gomes et al. (2018)
Serra Negra	C601	Carbonatite	Pyrrhotite	-8.2	Gomide et al. (2013)			83	Gomes et al. (2018)
Salitre	ASL12B	Carbonatite	Barite	0.5	Gomide et al. (2013)			84	Gomes et al. (2018)
Salitre	ASL15	Carbonatite	Pyrrhotite	-2.8	Gomide et al. (2013)			84	Gomes et al. (2018)
Salitre	ASL19	Carbonatite	Pyrite	-7.3	Gomide et al. (2013)			84	Gomes et al. (2018)
Salitre	F0287	Carbonatite	Pyrite	-7.7	Gomide et al. (2013)			84	Gomes et al. (2018)
Salitre	F78,4	Carbonatite	Pyrite	-8.8	Gomide et al. (2013)			84	Gomes et al. (2018)
Salitre	F78,4	Carbonatite	Pyrrhotite	-6.8	Gomide et al. (2013)			84	Gomes et al. (2018)
Salitre	FVL-109c	Carbonatite	Barite	-2.1	Gomide et al. (2013)			84	Gomes et al. (2018)
Salitre	FVL-109c	Carbonatite	Pyrite	-5.7	Gomide et al. (2013)			84	Gomes et al. (2018)
Salitre	FVL184	Carbonatite	Pyrite	-5.7	Gomide et al. (2013)			84	Gomes et al. (2018)
Salitre	FVL-58	Carbonatite	Pyrite	-5	Gomide et al. (2013)			84	Gomes et al. (2018)
Salitre	FVL93,80	Carbonatite	Pyrrhotite	-12.4	Gomide et al. (2013)			84	Gomes et al. (2018)
Salitre	SF101,5	Phoscorite	Chalcopyrite	-5.7	Gomide et al. (2013)			84	Gomes et al. (2018)
Salitre	SF102,4	Phoscorite	Pyrite	-6	Gomide et al. (2013)			84	Gomes et al. (2018)
Salitre	SL10A77	Carbonatite	Pyrrhotite	-6.4	Gomide et al. (2013)			84	Gomes et al. (2018)
Salitre	SL296A	Bebedourite	Pyrite	-4.7	Gomide et al. (2013)			84	Gomes et al. (2018)
Salitre	SL296A	Bebedourite	Pyrite	-5	Gomide et al. (2013)			84	Gomes et al. (2018)
Salitre	SL360	Carbonatite	Pyrrhotite	-6.1	Gomide et al. (2013)			84	Gomes et al. (2018)
Tapira	1E53C	Phoscorite	Chalcopyrite	-6.5	Gomide et al. (2013)			86	Gomes et al. (2018)
Tapira	1E53C	Phoscorite	Pyrite	-6.3	Gomide et al. (2013)			86	Gomes et al. (2018)
Tapira	4-S-22	Carbonatite	Pyrite	-7.9	Gomide et al. (2013)			86	Gomes et al. (2018)
Tapira	AT-01	Bebedourite	Pyrite	-2.6	Gomide et al. (2013)			86	Gomes et al. (2018)
Tapira	AT-103	Carbonatite	Pyrite	-13.2	Gomide et al. (2013)			86	Gomes et al. (2018)
Tapira	AT-128	Carbonatite	Pyrrhotite	-4.5	Gomide et al. (2013)			86	Gomes et al. (2018)
Tapira	AT135	Carbonatite	Barite	-1.6	Gomide et al. (2013)			86	Gomes et al. (2018)
Tapira	AT-137	Carbonatite	Barite	-1.3	Gomide et al. (2013)			86	Gomes et al. (2018)
Tapira	AT-137	Carbonatite	Pyrrhotite	-8.2	Gomide et al. (2013)			86	Gomes et al. (2018)
Tapira	AT-138	Carbonatite	Barite	16.8	Gomide et al. (2013)			86	Gomes et al. (2018)
Tapira	AT140	Carbonatite	Pyrite	-11.6	Gomide et al. (2013)			86	Gomes et al. (2018)
Tapira	AT-140	Carbonatite	Barite	-3.9	Gomide et al. (2013)			86	Gomes et al. (2018)
Tapira	AT-46	Carbonatite	Pyrite	-7.9	Gomide et al. (2013)			86	Gomes et al. (2018)
Tapira	AT-49	Carbonatite	Pyrrhotite	-9	Gomide et al. (2013)			86	Gomes et al. (2018)
Tapira	AT-53	Carbonatite	Pyrite	-6.8	Gomide et al. (2013)			86	Gomes et al. (2018)
Tapira	AT-54	Carbonatite	Pyrite	-6.9	Gomide et al. (2013)			86	Gomes et al. (2018)
Tapira	B1-43	Fenite	Pyrite	-9.6	Gomide et al. (2013)			86	Gomes et al. (2018)
Tapira	FENTAP	Fenite	Pyrite	-8.6	Gomide et al. (2013)			86	Gomes et al. (2018)
Tapira	TAP-S	Carbonatite	Pyrrhotite	-4	Gomide et al. (2013)			86	Gomes et al. (2018)
Tapira	TP-90-10	Bebedourite	Pyrrhotite	-2.2	Gomide et al. (2013)			86	Gomes et al. (2018)
Araxá	AX47	Carbonatite	Pyrrhotite	-7.9	Gomide et al. (2013)			90	Gomes et al. (2018)
Araxá	Ax57	Carbonatite	Pyrrhotite	-9.4	Gomide et al. (2013)			90	Gomes et al. (2018)
Araxá	AX-AM20C	Carbonatite	Pyrite	-4.4	Gomide et al. (2013)			90	Gomes et al. (2018)
Araxá	AX-C8-15	Carbonatite	Pyrite	-9.6	Gomide et al. (2013)			90	Gomes et al. (2018)
Araxá	AXP3A1	Carbonatite	Pyrite	-5.1	Gomide et al. (2013)			90	Gomes et al. (2018)
Araxá	B9-CX44	Carbonatite	Pyrite	-11.6	Gomide et al. (2013)			90	Gomes et al. (2018)
Araxá	C8-03	Carbonatite	Pyrite	-8.6	Gomide et al. (2013)			90	Gomes et al. (2018)
Araxá	C8-2	Carbonatite	Pyrite	-11.6	Gomide et al. (2013)			90	Gomes et al. (2018)
Araxá	C8-3E	Carbonatite	Pyrrhotite	-11.7	Gomide et al. (2013)			90	Gomes et al. (2018)
Araxá	C8-3H	Carbonatite	Pyrite	-8.9	Gomide et al. (2013)			90	Gomes et al. (2018)
Araxá	C8-5	Carbonatite	Pyrite	-10.7	Gomide et al. (2013)			90	Gomes et al. (2018)
Araxá	C8-5D	Carbonatite	Pyrite	-9.6	Gomide et al. (2013)			90	Gomes et al. (2018)
Araxá	C8-7G	Carbonatite	Pyrite	-10.4	Gomide et al. (2013)			90	Gomes et al. (2018)
Araxá	C8-9HID	Carbonatite	Pyrite	-8.9	Gomide et al. (2013)			90	Gomes et al. (2018)
Araxá	C8-9MAG	Carbonatite	Pyrite	-10.3	Gomide et al. (2013)			90	Gomes et al. (2018)
Araxá	C8-A3	Phoscorite	Pyrite	-7.6	Gomide et al. (2013)			90	Gomes et al. (2018)
Araxá	C9-13	Carbonatite	Pyrite	-7	Gomide et al. (2013)			90	Gomes et al. (2018)
Magnet Cove		Carbonatite	Pyrite	-5	Mitchell and Krouse (1975)	sample code not given, data from Fig. 1 of reference		100	Yang et al. (2018)
Magnet Cove		Carbonatite	Pyrite	-5	Mitchell and Krouse (1975)	sample code not given, data from Fig. 1 of reference		100	Yang et al. (2018)
Magnet Cove		Carbonatite	Pyrite	-5	Mitchell and Krouse (1975)	sample code not given, data from Fig. 1 of reference		100	Yang et al. (2018)
Magnet Cove		Carbonatite	Pyrite	-5	Mitchell and Krouse (1975)	sample code not given, data from Fig. 1 of reference		100	Yang et al. (2018)
Magnet Cove		Carbonatite	Pyrite	-6	Mitchell and Krouse (1975)	sample code not given, data from Fig. 1 of reference		100	Yang et al. (2018)
Magnet Cove		Carbonatite	Pyrite	-7	Mitchell and Krouse (1975)	sample code not given, data from Fig. 1 of reference		100	Yang et al. (2018)
Magnet Cove		Carbonatite	Pyrite	-8	Mitchell and Krouse (1975)	sample code not given, data from Fig. 1 of reference		100	Yang et al. (2018)
Oka		Carbonatite	Pyrite	-2	Mitchell and Krouse (1975)	sample code not given, data from Fig. 1 of reference		120	Chen and Simonetti (2014)
Oka		Carbonatite	Pyrite	-3	Mitchell and Krouse (1975)	sample code not given, data from Fig. 1 of reference		120	Chen and Simonetti (2014)
Oka		Carbonatite	Pyrite	-3	Mitchell and Krouse (1975)	sample code not given, data from Fig. 1 of reference		120	Chen and Simonetti (2014)
Oka		Carbonatite	Pyrite	-3	Mitchell and Krouse (1975)	sample code not given, data from Fig. 1 of reference		120	Chen and Simonetti (2014)
Oka		Carbonatite	Pyrite	-3	Mitchell and Krouse (1975)	sample code not given, data from Fig. 1 of reference		120	Chen and Simonetti (2014)
Oka		Carbonatite	Pyrite	-3	Mitchell and Krouse (1975)	sample code not given, data from Fig. 1 of reference		120	Chen and Simonetti (2014)
Oka		Carbonatite	Pyrite	-3	Mitchell and Krouse (1975)	sample code not given, data from Fig. 1 of reference		120	Chen and Simonetti (2014)
Oka		Carbonatite	Pyrite	-3	Mitchell and Krouse (1975)	sample code not given, data from Fig. 1 of reference		120	Chen and Simonetti (2014)
Oka		Carbonatite	Pyrite	-4	Mitchell and Krouse (1975)	sample code not given, data from Fig. 1 of reference		120	Chen and Simonetti (2014)
Oka		Carbonatite	Pyrite	-4	Mitchell and Krouse (1975)	sample code not given, data from Fig. 1 of reference		120	Chen and Simonetti (2014)
Oka		Carbonatite	Pyrite	-4	Mitchell and Krouse (1975)	sample code not given, data from Fig. 1 of reference		120	Chen and Simonetti (2014)
Oka		Carbonatite	Pyrite	-4	Mitchell and Krouse (1975)	sample code not given, data from Fig. 1 of reference		120	Chen and Simonetti (2014)
Oka		Carbonatite	Pyrite	-4	Mitchell and Krouse (1975)	sample code not given, data from Fig. 1 of reference		120	Chen and Simonetti (2014)
Oka		Carbonatite	Pyrite	-4	Mitchell and Krouse (1975)	sample code not given, data from Fig. 1 of reference		120	Chen and Simonetti (2014)
Oka		Carbonatite	Pyrite	-4	Mitchell and Krouse (1975)	sample code not given, data from Fig. 1 of reference		120	Chen and Simonetti (2014)
Oka		Carbonatite	Pyrite	-4	Mitchell and Krouse (1975)	sample code not given, data from Fig. 1 of reference		120	Chen and Simonetti (2014)
Oka		Carbonatite	Pyrite	-4	Mitchell and Krouse (1975)	sample code not given, data from Fig. 1 of reference		120	Chen and Simonetti (2014)
Oka		Carbonatite	Pyrite	-5	Mitchell and Krouse (1975)	sample code not given, data from Fig. 1 of reference		120	Chen and Simonetti (2014)
Oka		Carbonatite	Pyrite	-5	Mitchell and Krouse (1975)	sample code not given, data from Fig. 1 of reference		120	Chen and Simonetti (2014)
Oka		Carbonatite	Pyrite	-5	Mitchell and Krouse (1975)	sample code not given, data from Fig. 1 of reference		120	Chen and Simonetti (2014)
Oka		Carbonatite	Pyrite	-5	Mitchell and Krouse (1975)	sample code not given, data from Fig. 1 of reference		120	Chen and Simonetti (2014)
Oka		Carbonatite	Pyrite	-5	Mitchell and Krouse (1975)	sample code not given, data from Fig. 1 of reference		120	Chen and Simonetti (2014)
Oka		Carbonatite	Pyrite	-5	Mitchell and Krouse (1975)	sample code not given, data from Fig. 1 of reference		120	Chen and Simonetti (2014)
Oka		Carbonatite	Pyrite	-5	Mitchell and Krouse (1975)	sample code not given, data from Fig. 1 of reference		120	Chen and Simonetti (2014)
Oka		Carbonatite	Pyrite	-5	Mitchell and Krouse (1975)	sample code not given, data from Fig. 1 of reference		120	Chen and Simonetti (2014)
Oka		Carbonatite	Pyrite	-5	Mitchell and Krouse (1975)	sample code not given, data from Fig. 1 of reference		120	Chen and Simonetti (2014)
Oka		Carbonatite	Pyrite	-5	Mitchell and Krouse (1975)	sample code not given, data from Fig. 1 of reference		120	Chen and Simonetti (2014)
Oka		Carbonatite	Pyrite	-6	Mitchell and Krouse (1975)	sample code not given, data from Fig. 1 of reference		120	Chen and Simonetti (2014)
Oka		Carbonatite	Pyrite	-6	Mitchell and Krouse (1975)	sample code not given, data from Fig. 1 of reference		120	Chen and Simonetti (2014)
Oka		Carbonatite	Pyrite	-6	Mitchell and Krouse (1975)	sample code not given, data from Fig. 1 of reference		120	Chen and Simonetti (2014)
Oka		Carbonatite	Pyrite	-6	Mitchell and Krouse (1975)	sample code not given, data from Fig. 1 of reference		120	Chen and Simonetti (2014)
Oka		Carbonatite	Pyrite	-6	Mitchell and Krouse (1975)	sample code not given, data from Fig. 1 of reference		120	Chen and Simonetti (2014)
Oka		Carbonatite	Pyrite	-6	Mitchell and Krouse (1975)	sample code not given, data from Fig. 1 of reference		120	Chen and Simonetti (2014)
Oka		Carbonatite	Pyrite	-7	Mitchell and Krouse (1975)	sample code not given, data from Fig. 1 of reference		120	Chen and Simonetti (2014)
Oka		Carbonatite	Pyrite	-7	Mitchell and Krouse (1975)	sample code not given, data from Fig. 1 of reference		120	Chen and Simonetti (2014)
Oka		Carbonatite	Pyrite	-8	Mitchell and Krouse (1975)	sample code not given, data from Fig. 1 of reference		120	Chen and Simonetti (2014)
Oka		Carbonatite	Pyrite	-8	Mitchell and Krouse (1975)	sample code not given, data from Fig. 1 of reference		120	Chen and Simonetti (2014)
Oka		Carbonatite	Pyrite	-10	Mitchell and Krouse (1975)	sample code not given, data from Fig. 1 of reference		120	Chen and Simonetti (2014)
Oka		Carbonatite	Pyrite	-10	Mitchell and Krouse (1975)	sample code not given, data from Fig. 1 of reference		120	Chen and Simonetti (2014)
Oka		Carbonatite	Pyrite	-10	Mitchell and Krouse (1975)	sample code not given, data from Fig. 1 of reference		120	Chen and Simonetti (2014)
Oka		Carbonatite	Pyrite	-11	Mitchell and Krouse (1975)	sample code not given, data from Fig. 1 of reference		120	Chen and Simonetti (2014)
Oka		Carbonatite	Pyrite	-11	Mitchell and Krouse (1975)	sample code not given, data from Fig. 1 of reference		120	Chen and Simonetti (2014)
Ulatai	Uch-18	Ankerite–calcite carbonatite	Pyrite	0.3	Nikiforov et al. (2006)	grouped as central Tuva in Fig. 3		125	Nikiforov and Yarmolyuk (2019)
Chaakhol	Chkh-4	Ankerite–calcite carbonatite	Pyrite	1.1	Nikiforov et al. (2006)	grouped as central Tuva in Fig. 3		125	Nikiforov and Yarmolyuk (2019)
Karasug	K-Hole-1	Siderite carbonatite	Pyrite	-1.8	Nikiforov et al. (2006)	grouped as central Tuva in Fig. 3		125	Nikiforov and Yarmolyuk (2019)
Karasug	K-Hole-1	Siderite carbonatite	Pyrite	-2.6	Nikiforov et al. (2006)	grouped as central Tuva in Fig. 3		125	Nikiforov and Yarmolyuk (2019)
Karasug	K-Hole-1	Siderite carbonatite	Pyrite	-2.8	Nikiforov et al. (2006)	grouped as central Tuva in Fig. 3		125	Nikiforov and Yarmolyuk (2019)
Karasug	K-Hole-1	Siderite carbonatite	Pyrite	-4.4	Nikiforov et al. (2006)	grouped as central Tuva in Fig. 3		125	Nikiforov and Yarmolyuk (2019)
Karasug	K-Hole-1	Siderite carbonatite	Barite	8.6	Nikiforov et al. (2006)	grouped as central Tuva in Fig. 3		125	Nikiforov and Yarmolyuk (2019)
Karasug	K-Hole-1	Siderite carbonatite	Barite	9.7	Nikiforov et al. (2006)	grouped as central Tuva in Fig. 3		125	Nikiforov and Yarmolyuk (2019)
Karasug	K-3	Siderite carbonatite	Baritocelestine pseudomorph after barite	9.6	Nikiforov et al. (2006)	grouped as central Tuva in Fig. 3		125	Nikiforov and Yarmolyuk (2019)
Karasug	K-3	Siderite carbonatite	Baritocelestine pseudomorph after barite	10.2	Nikiforov et al. (2006)	grouped as central Tuva in Fig. 3		125	Nikiforov and Yarmolyuk (2019)
Karasug	K-56	Siderite carbonatite	Baritocelestine pseudomorph after barite	12.3	Nikiforov et al. (2006)	grouped as central Tuva in Fig. 3		125	Nikiforov and Yarmolyuk (2019)
Karasug	K-Hole-1	Siderite carbonatite	Baritocelestine pseudomorph after barite	14.5	Nikiforov et al. (2006)	grouped as central Tuva in Fig. 3		125	Nikiforov and Yarmolyuk (2019)
Karasug	K-Hole-1	Siderite carbonatite	Celestine pseudomorph after barite	9	Nikiforov et al. (2006)	grouped as central Tuva in Fig. 3		125	Nikiforov and Yarmolyuk (2019)
Ulatai	Uch-21	Siderite carbonatite	Barite	14.4	Nikiforov et al. (2006)	grouped as central Tuva in Fig. 3		125	Nikiforov and Yarmolyuk (2019)
Chaakhol	Chkh-6	Siderite carbonatite	Barite	14.5	Nikiforov et al. (2006)	grouped as central Tuva in Fig. 3		125	Nikiforov and Yarmolyuk (2019)
Jacupiranga	140-N-3B	Carbonatite	Pyrite	-5.7	Gomide et al. (2013)			133	Chmyz et al. (2017)
Jacupiranga	150-5-3D	Carbonatite	Pyrrhotite	-3.9	Gomide et al. (2013)			133	Chmyz et al. (2017)
Jacupiranga	150-5-3E	Carbonatite	Pyrite	-5	Gomide et al. (2013)			133	Chmyz et al. (2017)
Jacupiranga	160-5	Carbonatite	Pyrrhotite	-4.4	Gomide et al. (2013)			133	Chmyz et al. (2017)
Jacupiranga	170-5-2B	Carbonatite	Pyrrhotite	-4	Gomide et al. (2013)			133	Chmyz et al. (2017)
Jacupiranga	80-DIQUE	Carbonatite	Pyrite	-6.1	Gomide et al. (2013)			133	Chmyz et al. (2017)
Jacupiranga	C1	Carbonatite	Pyrite	-3.2	Gomide et al. (2013)			133	Chmyz et al. (2017)
Jacupiranga	C1	Carbonatite	Pyrrhotite	-3.3	Gomide et al. (2013)			133	Chmyz et al. (2017)
Jacupiranga	C3	Carbonatite	Pyrrhotite	-5.4	Gomide et al. (2013)			133	Chmyz et al. (2017)
Jacupiranga	C-3-B	Carbonatite	Pyrite	-5.6	Gomide et al. (2013)			133	Chmyz et al. (2017)
Jacupiranga	C4	Carbonatite	Pyrrhotite	-3.5	Gomide et al. (2013)			133	Chmyz et al. (2017)
Jacupiranga	C5	Carbonatite	Pyrrhotite	-5.2	Gomide et al. (2013)			133	Chmyz et al. (2017)
Jacupiranga	CL2-50	Carbonatite	Pyrrhotite	-4	Gomide et al. (2013)			133	Chmyz et al. (2017)
Jacupiranga	CL2-50	Carbonatite	Pyrrhotite	-4	Gomide et al. (2013)			133	Chmyz et al. (2017)
Jacupiranga	J-13-B	Jacupirangite	Pyrite	-0.8	Gomide et al. (2013)			133	Chmyz et al. (2017)
Jacupiranga	JC-01	Carbonatite	Pyrrhotite	-3.2	Gomide et al. (2013)			133	Chmyz et al. (2017)
Jacupiranga	JC-02	Carbonatite	Pyrrhotite	-5.4	Gomide et al. (2013)			133	Chmyz et al. (2017)
Jacupiranga	JC-05	Jacupirangite	Chalcopyrite	-1.7	Gomide et al. (2013)			133	Chmyz et al. (2017)
Yonghwa	YH1106-10	Carbonatite	Pyrrhotite	0.2	Seo et al. (2016)			195	Seo et al. (2016)
Yonghwa	YH1103-17	Carbonatite	Pyrrhotite	0.5	Seo et al. (2016)			195	Seo et al. (2016)
Yonghwa	YH1105-7	Carbonatite	Pyrrhotite	0.8	Seo et al. (2016)			195	Seo et al. (2016)
Yonghwa	YH12-3-12	Carbonatite	Pyrrhotite	2.1	Seo et al. (2016)			195	Seo et al. (2016)
Yonghwa	YH1105-3	Carbonatite	Pyrite	2.2	Seo et al. (2016)			195	Seo et al. (2016)
Qinling	NQ-02	Carbonatite	Molybdenite	-6.7	Song et al. (2016)			210	Song et al. (2016)
Qinling	NQ-05a	Carbonatite	Molybdenite	-7.5	Song et al. (2016)			210	Song et al. (2016)
Qinling	NQ-05b	Carbonatite	Molybdenite	-7.7	Song et al. (2016)			210	Song et al. (2016)
Qinling	NQ-09	Carbonatite	Molybdenite	-7.2	Song et al. (2016)			210	Song et al. (2016)
Qinling	NQ-11a	Carbonatite	Molybdenite	-7.3	Song et al. (2016)			210	Song et al. (2016)
Qinling	NQ-02	Carbonatite	Pyrite	-7	Song et al. (2016)			210	Song et al. (2016)
Qinling	NQ-03	Carbonatite	Pyrite	-6.6	Song et al. (2016)			210	Song et al. (2016)
Qinling	NQ-06	Carbonatite	Pyrite	-7.1	Song et al. (2016)			210	Song et al. (2016)
Qinling	NQ-11a	Carbonatite	Pyrite	-7.2	Song et al. (2016)			210	Song et al. (2016)
Qinling	NQ-12	Carbonatite	Pyrite	-7.1	Song et al. (2016)			210	Song et al. (2016)
Qinling	NQ-15	Carbonatite	Pyrite	-6.8	Song et al. (2016)			210	Song et al. (2016)
Qinling	NQ-02	Carbonatite	Galena	-8.8	Song et al. (2016)			210	Song et al. (2016)
Qinling	NQ-05a	Carbonatite	Galena	-8.9	Song et al. (2016)			210	Song et al. (2016)
Qinling	NQ-05b	Carbonatite	Galena	-10.7	Song et al. (2016)			210	Song et al. (2016)
Qinling	NQ-06	Carbonatite	Galena	-11.1	Song et al. (2016)			210	Song et al. (2016)
Qinling	NQ-09	Carbonatite	Galena	-9.2	Song et al. (2016)			210	Song et al. (2016)
Qinling	NQ-17	Carbonatite	Galena	-9	Song et al. (2016)			210	Song et al. (2016)
Qinling	NQ-18	Carbonatite	Galena	-10.5	Song et al. (2016)			210	Song et al. (2016)
Qinling	NQ-05a	Carbonatite	Barite	4.7	Song et al. (2016)			210	Song et al. (2016)
Qinling	NQ-05b	Carbonatite	Barite	5.1	Song et al. (2016)			210	Song et al. (2016)
Qinling	NQ-09	Carbonatite	Barite	4.7	Song et al. (2016)			210	Song et al. (2016)
Qinling	NQ-12	Carbonatite	Barite	4.8	Song et al. (2016)			210	Song et al. (2016)
Qinling	NQ-17	Carbonatite	Barite	4.7	Song et al. (2016)			210	Song et al. (2016)
Qinling	NQ-18	Carbonatite	Barite	4.6	Song et al. (2016)			210	Song et al. (2016)
Sokli	274/ 29.7	Phoscorite	Pyrrhotite	-3.1	Mäkelä and Vartiainen (1978)	Stage 1 of intrusion		365	O'Brien and Hyvönen (2015)
Sokli	274/ 64.7	Phoscorite	Pyrrhotite	-2.3	Mäkelä and Vartiainen (1978)	Stage 1 of intrusion		365	O'Brien and Hyvönen (2015)
Sokli	276/ 19.0	Phoscorite	Pyrrhotite	-2.7	Mäkelä and Vartiainen (1978)	Stage 1 of intrusion		365	O'Brien and Hyvönen (2015)
Sokli	332/ 40.3	Phoscorite	Pyrrhotite	-2	Mäkelä and Vartiainen (1978)	Stage 1 of intrusion		365	O'Brien and Hyvönen (2015)
Sokli	274/ 20.6	Silicosovite	Pyrrhotite	-3.7	Mäkelä and Vartiainen (1978)	Stage 2 of intrusion		365	O'Brien and Hyvönen (2015)
Sokli	282	Silicosovite	Pyrrhotite	-2.3	Mäkelä and Vartiainen (1978)	Stage 2 of intrusion		365	O'Brien and Hyvönen (2015)
Sokli	14/ 89.2	Phoscorite	Pyrrhotite	-0.9	Mäkelä and Vartiainen (1978)	Stage 3 of intrusion		365	O'Brien and Hyvönen (2015)
Sokli	251/ 68.7	Phoscorite	Pyrrhotite	-1.6	Mäkelä and Vartiainen (1978)	Stage 3 of intrusion		365	O'Brien and Hyvönen (2015)
Sokli	251/ 77.4	Phoscorite	Pyrrhotite	-2.2	Mäkelä and Vartiainen (1978)	Stage 3 of intrusion		365	O'Brien and Hyvönen (2015)
Sokli	274/ 46.0	Phoscorite	Pyrrhotite	-1.9	Mäkelä and Vartiainen (1978)	Stage 3 of intrusion		365	O'Brien and Hyvönen (2015)
Sokli	274/ 75.0	Phoscorite	Pyrrhotite	-1.8	Mäkelä and Vartiainen (1978)	Stage 3 of intrusion		365	O'Brien and Hyvönen (2015)
Sokli	274/ 82.0	Phoscorite	Pyrrhotite	-1.8	Mäkelä and Vartiainen (1978)	Stage 3 of intrusion		365	O'Brien and Hyvönen (2015)
Sokli	331/ 42.5	Phoscorite	Pyrrhotite	-1.9	Mäkelä and Vartiainen (1978)	Stage 3 of intrusion		365	O'Brien and Hyvönen (2015)
Sokli	331/150.0	Phoscorite	Pyrrhotite	-2	Mäkelä and Vartiainen (1978)	Stage 3 of intrusion		365	O'Brien and Hyvönen (2015)
Sokli	332/ 84.2	Phoscorite	Pyrrhotite	-1.2	Mäkelä and Vartiainen (1978)	Stage 3 of intrusion		365	O'Brien and Hyvönen (2015)
Sokli	14/ 89.2	Phoscorite	Pyrrhotite	-1.2	Mäkelä and Vartiainen (1978)	Stage 4 of intrusion		365	O'Brien and Hyvönen (2015)
Sokli	193/180.0	Phoscorite	Pyrrhotite	-0.6	Mäkelä and Vartiainen (1978)	Stage 4 of intrusion		365	O'Brien and Hyvönen (2015)
Sokli	283/ 52.0	Phoscorite	Pyrrhotite	-3	Mäkelä and Vartiainen (1978)	Stage 4 of intrusion		365	O'Brien and Hyvönen (2015)
Sokli	285/ 52.0	Phoscorite	Pyrrhotite	-2	Mäkelä and Vartiainen (1978)	Stage 4 of intrusion		365	O'Brien and Hyvönen (2015)
Sokli	332/ 35.5	Phoscorite	Pyrrhotite	-1	Mäkelä and Vartiainen (1978)	Stage 4 of intrusion		365	O'Brien and Hyvönen (2015)
Sokli	202/ 42.2	Calcitic dyke	Pyrrhotite	-2.3	Mäkelä and Vartiainen (1978)	Stage 5 of intrusion		365	O'Brien and Hyvönen (2015)
Sokli	202/ 42.2	Calcitic dyke	Pyrite	-4.4	Mäkelä and Vartiainen (1978)	Stage 5 of intrusion		365	O'Brien and Hyvönen (2015)
Sokli	259/155.0	Dolomitic dyke	Pyrite	-3.6	Mäkelä and Vartiainen (1978)	Stage 5 of intrusion		365	O'Brien and Hyvönen (2015)
Sokli	267/ 51.3	Dolomitic dyke	Pyrite	-5.6	Mäkelä and Vartiainen (1978)	Stage 5 of intrusion		365	O'Brien and Hyvönen (2015)
Sokli	267/ 51.5	Dolomitic dyke	Pyrite	-5.1	Mäkelä and Vartiainen (1978)	Stage 5 of intrusion		365	O'Brien and Hyvönen (2015)
Salmagora	2011	Carbonatite	Pyrrhotite	-5.6	Bell et al. (2015)			370	Downes et al. (2005)
Salmagora	2011/183	Carbonatite	Pyrrhotite	-4.8	Bell et al. (2015)			370	Downes et al. (2005)
Salmagora	2015/190.5	Carbonatite	Pyrite	-2	Bell et al. (2015)			370	Downes et al. (2005)
Salmagora	2015/318	Carbonatite	Pyrite	-4.4	Bell et al. (2015)			370	Downes et al. (2005)
Salmagora	2015/310	Carbonatite	Pyrite	-4.7	Bell et al. (2015)			370	Downes et al. (2005)
Salmagora	2015/317	Carbonatite	Pyrite	-0.1	Bell et al. (2015)			370	Downes et al. (2005)
Salmagora	2026/256.7	Carbonatite	Pyrrhotite	-3.7	Bell et al. (2015)			370	Downes et al. (2005)
Salmagora	2026/256.8	Carbonatite	Pyrrhotite	-3.9	Bell et al. (2015)			370	Downes et al. (2005)
Salmagora	2026/256.9	Carbonatite	Pyrrhotite	-4	Bell et al. (2015)			370	Downes et al. (2005)
Sallanlatvi	41/259	Carbonatite	Pyrrhotite	-12.5	Bell et al. (2015)			372	Downes et al. (2005)
Sallanlatvi	56/185	Carbonatite	Pyrrhotite	-9.2	Bell et al. (2015)			372	Downes et al. (2005)
Sallanlatvi	56/140	Carbonatite	Pyrite	-14.4	Bell et al. (2015)			372	Downes et al. (2005)
Sallanlatvi	48/60-98	Carbonatite	Pyrite	-13.7	Bell et al. (2015)			372	Downes et al. (2005)
Sallanlatvi	54/150	Carbonatite	Pyrite	-13.1	Bell et al. (2015)			372	Downes et al. (2005)
Sallanlatvi	47/200	Carbonatite	Pyrite	-12.7	Bell et al. (2015)			372	Downes et al. (2005)
Sallanlatvi	50/26.7	Carbonatite	Pyrite	-13.6	Bell et al. (2015)			372	Downes et al. (2005)
Sallanlatvi	50/291-300	Carbonatite	Pyrite	-13	Bell et al. (2015)			372	Downes et al. (2005)
Khibina	632A/153.7	Carbonatite	Galena	-9.3	Bell et al. (2015)			375	Mitchell et al. (2011)
Khibina	603/95-1	Carbonatite	Galena	-10.2	Bell et al. (2015)			375	Mitchell et al. (2011)
Khibina	608/213.2	Carbonatite	Galena	-6.7	Bell et al. (2015)			375	Mitchell et al. (2011)
Khibina	608/013	Carbonatite	Galena	-7.3	Bell et al. (2015)			375	Mitchell et al. (2011)
Khibina	607/89-158	Carbonate-zeolite vein	Galena	-7.7	Bell et al. (2015)			375	Mitchell et al. (2011)
Khibina	KH95-13	Hydrothermal vein	Galena	-0.9	Bell et al. (2015)			375	Mitchell et al. (2011)
Khibina	KH95-Ya	Hydrothermal vein	Galena	-0.8	Bell et al. (2015)			375	Mitchell et al. (2011)
Khibina	KH95-8B	Hydrothermal vein	Galena	-0.6	Bell et al. (2015)			375	Mitchell et al. (2011)
Kovdor	KV95/85	Carbonatite	Galena	-3.2	Bell et al. (2015)			379	Zaitsev et al. (2015)
Kovdor	99-2	Phoscorite	Pyrrhotite	-3.3	Bell et al. (2015)			379	Zaitsev et al. (2015)
Kovdor	99-4	Carbonatite	Pyrrhotite	-3.6	Bell et al. (2015)			379	Zaitsev et al. (2015)
Kovdor	99-23	Carbonatite	Pyrrhotite	-5.8	Bell et al. (2015)			379	Zaitsev et al. (2015)
Kovdor	99-12	Carbonatite	Pyrite	-6.1	Bell et al. (2015)			379	Zaitsev et al. (2015)
Vuoriyarvi	V EV-G	Carbonatite	Galena	-9.9	Bell et al. (2015)			380	Bell et al. (2015)
Vuoriyarvi	1/99	Carbonatite	Pyrrhotite	-3.6	Bell et al. (2015)			380	Bell et al. (2015)
Vuoriyarvi	8/99	Carbonatite	Pyrrhotite	-4.2	Bell et al. (2015)			380	Bell et al. (2015)
Vuoriyarvi	6/99	Carbonatite	Pyrrhotite	-6.3	Bell et al. (2015)			380	Bell et al. (2015)
Vuoriyarvi	6/99	Carbonatite	Sphalerite	-6.2	Bell et al. (2015)			380	Bell et al. (2015)
Vuoriyarvi	13/99	Carbonatite	Pyrite	-7.2	Bell et al. (2015)			380	Bell et al. (2015)
Seblyavr	Sb-8	Carbonatite	Galena	-10.3	Bell et al. (2015)			382	Rukhlov and Bell (2010)
Seblyavr	Sb-11	Carbonatite	Galena	-9.3	Bell et al. (2015)			383	Rukhlov and Bell (2010)
Schryburt Lake	SR18-4	Sövite	Pyrrhotite	-4.5	Farrell et al. (2010)			1083	Rukhlov and Bell (2010)
Schryburt Lake	SR18-5	Sövite	Pyrrhotite	-3.9	Farrell et al. (2010)			1083	Rukhlov and Bell (2010)
Schryburt Lake	SR18-7	Sövite	Pyrrhotite	-3.4	Farrell et al. (2010)			1083	Rukhlov and Bell (2010)
Schryburt Lake	SR18-8	Sövite	Pyrrhotite	-4.2	Farrell et al. (2010)			1083	Rukhlov and Bell (2010)
Schryburt Lake	HEF 13-1	Sövite	Pyrrhotite	-3.7	Farrell et al. (2010)			1083	Rukhlov and Bell (2010)
Schryburt Lake	HEF 13-1A1	Sövite	Pyrrhotite	-3.8	Farrell et al. (2010)			1083	Rukhlov and Bell (2010)
Big Beaver	BB2	Pyroxenite	Pyrrhotite	-2	Farrell et al. (2010)			1093	Rukhlov and Bell (2010)
Big Beaver	BB9	Pyroxenite	Pyrrhotite	-1.9	Farrell et al. (2010)			1093	Rukhlov and Bell (2010)
Big Beaver	BB16	Sövite	Pyrrhotite + Chalcopyrite	-3.6	Farrell et al. (2010)			1093	Rukhlov and Bell (2010)
Big Beaver	BB35	Silicocarbonatite	Pyrrhotite	-2.5	Farrell et al. (2010)			1093	Rukhlov and Bell (2010)
Big Beaver	BB78	Ijolite	Pyrrhotite	-1.5	Farrell et al. (2010)			1093	Rukhlov and Bell (2010)
Big Beaver	HED7-14	Sövite	Pyrrhotite	-2.3	Farrell et al. (2010)			1093	Rukhlov and Bell (2010)
Big Beaver	HED7-36	Pyroxenite	Pyrrhotite	-1.6	Farrell et al. (2010)			1093	Rukhlov and Bell (2010)
Swartbooisdrif	KU-97-5a-1	Fenitized host rocks (syenite)	Pyrite	3.5	Drüppel et al. (2006)			1130	Drüppel et al. (2006)
Swartbooisdrif	KU-97-3b-1	Fenitized host rocks (anorthosite)	Pyrite	3.3	Drüppel et al. (2006)			1130	Drüppel et al. (2006)
Swartbooisdrif	KU-97-3b-2	Fenitized host rocks (anorthosite)	Pyrite	3.4	Drüppel et al. (2006)			1130	Drüppel et al. (2006)
Swartbooisdrif	KU-01-OD1-2	Sulfide veins in carbonatitic breccia	Pyrite	4.2	Drüppel et al. (2006)			1130	Drüppel et al. (2006)
Swartbooisdrif	KU-01-OD1-3	Sulfide veins in carbonatitic breccia	Pyrite	3.8	Drüppel et al. (2006)			1130	Drüppel et al. (2006)
Swartbooisdrif	KU-01-OD1-4	Sulfide veins in carbonatitic breccia	Pyrite	4.3	Drüppel et al. (2006)			1130	Drüppel et al. (2006)
Swartbooisdrif	KU-01-OD2-1	Sulfide veins in carbonatitic breccia	Pyrite	4.1	Drüppel et al. (2006)			1130	Drüppel et al. (2006)
Swartbooisdrif	KU-01-OD2-2	Sulfide veins in carbonatitic breccia	Pyrite	4.5	Drüppel et al. (2006)			1130	Drüppel et al. (2006)
Swartbooisdrif	KU-01-OD2-3	Sulfide veins in carbonatitic breccia	Pyrite	5.1	Drüppel et al. (2006)			1130	Drüppel et al. (2006)
Swartbooisdrif	KU-01-OD2-4	Sulfide veins in carbonatitic breccia	Pyrite	4.1	Drüppel et al. (2006)			1130	Drüppel et al. (2006)
Swartbooisdrif	KU-01-OD2-5	Sulfide veins in carbonatitic breccia	Pyrite	3.9	Drüppel et al. (2006)			1130	Drüppel et al. (2006)
Swartbooisdrif	KU-01-OD2-6	Sulfide veins in carbonatitic breccia	Pyrite	4.9	Drüppel et al. (2006)			1130	Drüppel et al. (2006)
Swartbooisdrif	KU-99-SA8-1	Massive sulfide-oxide veins in carbonaititic breccia	Chalcopyrite	-0.4	Drüppel et al. (2006)			1130	Drüppel et al. (2006)
Swartbooisdrif	KU-99-SA8-3	Massive sulfide-oxide veins in carbonaititic breccia	Chalcopyrite	-1.3	Drüppel et al. (2006)			1130	Drüppel et al. (2006)
Swartbooisdrif	KU-99-SA8-4	Massive sulfide-oxide veins in carbonaititic breccia	Chalcopyrite	0	Drüppel et al. (2006)			1130	Drüppel et al. (2006)
Swartbooisdrif	KU-99-SA8-5	Massive sulfide-oxide veins in carbonaititic breccia	Chalcopyrite	-0.1	Drüppel et al. (2006)			1130	Drüppel et al. (2006)
Swartbooisdrif	KU-98-130b-1	Massive sulfide-oxide veins in carbonaititic breccia	Pyrite	-2.1	Drüppel et al. (2006)			1130	Drüppel et al. (2006)
Swartbooisdrif	KU-98-130b-2	Massive sulfide-oxide veins in carbonaititic breccia	Pyrite	-2.4	Drüppel et al. (2006)			1130	Drüppel et al. (2006)
Swartbooisdrif	KU-98-130b-3	Massive sulfide-oxide veins in carbonaititic breccia	Pyrite	-2.4	Drüppel et al. (2006)			1130	Drüppel et al. (2006)
Swartbooisdrif	KU-98-130b-4	Massive sulfide-oxide veins in carbonaititic breccia	Chalcopyrite	-2.8	Drüppel et al. (2006)			1130	Drüppel et al. (2006)
Swartbooisdrif	KU-98-130b-5	Massive sulfide-oxide veins in carbonaititic breccia	Chalcopyrite	-3.3	Drüppel et al. (2006)			1130	Drüppel et al. (2006)
Swartbooisdrif	KU-98-130b-6	Massive sulfide-oxide veins in carbonaititic breccia	Chalcopyrite	-3.1	Drüppel et al. (2006)			1130	Drüppel et al. (2006)
Firesand River	H5 21.95–22.45	Foid syenite	Pyrite	1.3	Farrell et al. (2010)			1143	Rukhlov and Bell (2010)
Firesand River	H8 135.65–136.05	Sövite	Pyrrhotite	1.4	Farrell et al. (2010)			1143	Rukhlov and Bell (2010)
Firesand River	H8 285.4–285.85	Silicocarbonatite	Pyrrhotite	1.5	Farrell et al. (2010)			1143	Rukhlov and Bell (2010)
Firesand River	FS1 147	Silicocarbonatite	Pyrrhotite	1.6	Farrell et al. (2010)			1143	Rukhlov and Bell (2010)
Firesand River	FS1 150.8	Silicocarbonatite	Pyrrhotite	1.4	Farrell et al. (2010)			1143	Rukhlov and Bell (2010)
Firesand River	FS2 157.8–158.2	Ijolite	Pyrite ± Pyrrhotite	1.7	Farrell et al. (2010)			1143	Rukhlov and Bell (2010)
Firesand River	ST-34	Silicocarbonatite	Pyrite pseudomorphing Pyrrhotite	1.3	Farrell et al. (2010)			1143	Rukhlov and Bell (2010)
Firesand River	ST-62	Ijolite	Pyrrhotite	1.3	Farrell et al. (2010)			1143	Rukhlov and Bell (2010)
Firesand River	F384-A	Carbonatitic Dyke rock	Pyrite	3.4	Farrell et al. (2010)			1143	Rukhlov and Bell (2010)
Bayan Obo	16BY16	Carbonatite	Pyrite	0.59	Liu et al. (2018)			1301	Song et al. (2018)
Bayan Obo	16BY17	Carbonatite	Pyrite	1.64	Liu et al. (2018)			1301	Song et al. (2018)
Bayan Obo	16BY18	Carbonatite	Pyrite	1.72	Liu et al. (2018)			1301	Song et al. (2018)
Bayan Obo	16BY36	Carbonatite	Pyrite	0.57	Liu et al. (2018)			1301	Song et al. (2018)
Bayan Obo	16BY78	Carbonatite	Pyrite	0.37	Liu et al. (2018)			1301	Song et al. (2018)
Bayan Obo	16BY79	Carbonatite	Pyrite	-3.24	Liu et al. (2018)			1301	Song et al. (2018)
Bayan Obo	16BY16	Carbonatite	Galena	0.89	Liu et al. (2018)			1301	Song et al. (2018)
Bayan Obo	16BY78	Carbonatite	Galena	-1.32	Liu et al. (2018)			1301	Song et al. (2018)
Bayan Obo	16BY19	Carbonatite	Galena	-1.31	Liu et al. (2018)			1301	Song et al. (2018)
Bayan Obo	16BY20	Carbonatite	Galena	-0.41	Liu et al. (2018)			1301	Song et al. (2018)
Bayan Obo	16BY21	Carbonatite	Galena	1.82	Liu et al. (2018)			1301	Song et al. (2018)
Bayan Obo	16BY17	Carbonatite	Pyrrhotite	0.91	Liu et al. (2018)			1301	Song et al. (2018)
Bayan Obo	16BY36	Carbonatite	Barite	13.21	Liu et al. (2018)			1301	Song et al. (2018)
Bayan Obo	16BY78	Carbonatite	Barite	13.61	Liu et al. (2018)			1301	Song et al. (2018)
Bayan Obo	16BY79	Carbonatite	Barite	10.21	Liu et al. (2018)			1301	Song et al. (2018)
Bayan Obo	16BY19	Carbonatite	Barite	7.56	Liu et al. (2018)			1301	Song et al. (2018)
Bayan Obo	16BY68	Carbonatite	Barite	14.67	Liu et al. (2018)			1301	Song et al. (2018)
Bayan Obo	16BY73	Carbonatite	Barite	14.49	Liu et al. (2018)			1301	Song et al. (2018)
Bayan Obo	16BY77	Carbonatite	Barite	8.92	Liu et al. (2018)			1301	Song et al. (2018)
Bayan Obo	16BY64	Carbonatite	Barite	13.18	Liu et al. (2018)			1301	Song et al. (2018)
Bayan Obo	15BY85	Carbonatite	Pyrite	0.39	Liu et al. (2018)			1301	Song et al. (2018)
Bayan Obo	15BY85	Carbonatite	Pyrite	0.24	Liu et al. (2018)			1301	Song et al. (2018)
Bayan Obo	15BY85	Carbonatite	Pyrite	0.27	Liu et al. (2018)			1301	Song et al. (2018)
Bayan Obo	15BY85	Carbonatite	Pyrite	-0.04	Liu et al. (2018)			1301	Song et al. (2018)
Bayan Obo	15BY85	Carbonatite	Pyrite	0.27	Liu et al. (2018)			1301	Song et al. (2018)
Bayan Obo	15BY85	Carbonatite	Pyrite	0.08	Liu et al. (2018)			1301	Song et al. (2018)
Bayan Obo	15BY85	Carbonatite	Pyrite	0.08	Liu et al. (2018)			1301	Song et al. (2018)
Bayan Obo	15BY85	Carbonatite	Pyrite	0.33	Liu et al. (2018)			1301	Song et al. (2018)
Bayan Obo	14BY-2-22	Carbonatite	Pyrite	-1.16	Liu et al. (2018)			1301	Song et al. (2018)
Bayan Obo	14BY-2-22	Carbonatite	Pyrite	-0.79	Liu et al. (2018)			1301	Song et al. (2018)
Bayan Obo	14BY-2-22	Carbonatite	Pyrite	-0.8	Liu et al. (2018)			1301	Song et al. (2018)
Bayan Obo	14BY-2-22	Carbonatite	Pyrite	-0.78	Liu et al. (2018)			1301	Song et al. (2018)
Bayan Obo	14BY-2-22	Carbonatite	Pyrite	-1.28	Liu et al. (2018)			1301	Song et al. (2018)
Bayan Obo	14BY-3-04	Carbonatite	Pyrite	0.31	Liu et al. (2018)			1301	Song et al. (2018)
Bayan Obo	14BY-3-04	Carbonatite	Pyrite	0.06	Liu et al. (2018)			1301	Song et al. (2018)
Bayan Obo	14BY-3-04	Carbonatite	Pyrite	-0.44	Liu et al. (2018)			1301	Song et al. (2018)
Bayan Obo	14BY-3-04	Carbonatite	Pyrite	0.36	Liu et al. (2018)			1301	Song et al. (2018)
Bayan Obo	15BY97	Carbonatite	Pyrite	9.1	Liu et al. (2018)			1301	Song et al. (2018)
Bayan Obo	15BY97	Carbonatite	Pyrite	8.05	Liu et al. (2018)			1301	Song et al. (2018)
Bayan Obo	15BY97	Carbonatite	Pyrite	7.94	Liu et al. (2018)			1301	Song et al. (2018)
Bayan Obo	15BY97	Carbonatite	Pyrite	8	Liu et al. (2018)			1301	Song et al. (2018)
Bayan Obo	15BY97	Carbonatite	Pyrite	8.31	Liu et al. (2018)			1301	Song et al. (2018)
Bayan Obo	15BY97	Carbonatite	Pyrite	6.79	Liu et al. (2018)			1301	Song et al. (2018)
Bayan Obo	15BY97	Carbonatite	Pyrite	8.2	Liu et al. (2018)			1301	Song et al. (2018)
Bayan Obo	15BY97	Carbonatite	Pyrite	8.08	Liu et al. (2018)			1301	Song et al. (2018)
Bayan Obo	15BY97	Carbonatite	Pyrite	7.92	Liu et al. (2018)			1301	Song et al. (2018)
Bayan Obo	15BY97	Carbonatite	Pyrite	8.34	Liu et al. (2018)			1301	Song et al. (2018)
Bayan Obo	D1	Carbonatite	Barite	10	Ding et al. (2003)			1301	Song et al. (2018)
Bayan Obo	D2	Carbonatite	Barite	10.9	Ding et al. (2003)			1301	Song et al. (2018)
Bayan Obo	D3	Carbonatite	Barite	14.6	Ding et al. (2003)			1301	Song et al. (2018)
Bayan Obo	D4	Carbonatite	Barite	13.1	Ding et al. (2003)			1301	Song et al. (2018)
Bayan Obo	D5	Carbonatite	Barite	12.7	Ding et al. (2003)			1301	Song et al. (2018)
Bayan Obo	D6	Carbonatite	Barite	11.2	Ding et al. (2003)			1301	Song et al. (2018)
Bayan Obo	D7	Carbonatite	Barite	11.1	Ding et al. (2003)			1301	Song et al. (2018)
Bayan Obo		Carbonatite	Barite	23.7	Ding et al. (2003)	sample code not given		1301	Song et al. (2018)
Mountain Pass		Carbonatite	Barite	-1	Mitchell and Krouse (1975)	sample code not given, data from Fig. 1 of reference		1403	Castor (2008)
Mountain Pass		Carbonatite	Barite	2	Mitchell and Krouse (1975)	sample code not given, data from Fig. 1 of reference		1403	Castor (2008)
Mountain Pass		Carbonatite	Barite	2	Mitchell and Krouse (1975)	sample code not given, data from Fig. 1 of reference		1403	Castor (2008)
Mountain Pass		Carbonatite	Barite	3	Mitchell and Krouse (1975)	sample code not given, data from Fig. 1 of reference		1403	Castor (2008)
Mountain Pass		Carbonatite	Barite	3	Mitchell and Krouse (1975)	sample code not given, data from Fig. 1 of reference		1403	Castor (2008)
Mountain Pass		Carbonatite	Barite	3	Mitchell and Krouse (1975)	sample code not given, data from Fig. 1 of reference		1403	Castor (2008)
Mountain Pass		Carbonatite	Barite	3	Mitchell and Krouse (1975)	sample code not given, data from Fig. 1 of reference		1403	Castor (2008)
Mountain Pass		Carbonatite	Barite	3	Mitchell and Krouse (1975)	sample code not given, data from Fig. 1 of reference		1403	Castor (2008)
Mountain Pass		Carbonatite	Barite	4	Mitchell and Krouse (1975)	sample code not given, data from Fig. 1 of reference		1403	Castor (2008)
Mountain Pass		Carbonatite	Barite	4	Mitchell and Krouse (1975)	sample code not given, data from Fig. 1 of reference		1403	Castor (2008)
Mountain Pass		Carbonatite	Barite	4	Mitchell and Krouse (1975)	sample code not given, data from Fig. 1 of reference		1403	Castor (2008)
Mountain Pass		Carbonatite	Barite	4	Mitchell and Krouse (1975)	sample code not given, data from Fig. 1 of reference		1403	Castor (2008)
Mountain Pass		Carbonatite	Barite	4	Mitchell and Krouse (1975)	sample code not given, data from Fig. 1 of reference		1403	Castor (2008)
Mountain Pass		Carbonatite	Barite	5	Mitchell and Krouse (1975)	sample code not given, data from Fig. 1 of reference		1403	Castor (2008)
Mountain Pass		Carbonatite	Barite	5	Mitchell and Krouse (1975)	sample code not given, data from Fig. 1 of reference		1403	Castor (2008)
Mountain Pass		Carbonatite	Barite	5	Mitchell and Krouse (1975)	sample code not given, data from Fig. 1 of reference		1403	Castor (2008)
Mountain Pass		Carbonatite	Barite	5	Mitchell and Krouse (1975)	sample code not given, data from Fig. 1 of reference		1403	Castor (2008)
Mountain Pass		Carbonatite	Barite	5	Mitchell and Krouse (1975)	sample code not given, data from Fig. 1 of reference		1403	Castor (2008)
Mountain Pass		Carbonatite	Barite	5	Mitchell and Krouse (1975)	sample code not given, data from Fig. 1 of reference		1403	Castor (2008)
Mountain Pass		Carbonatite	Barite	5	Mitchell and Krouse (1975)	sample code not given, data from Fig. 1 of reference		1403	Castor (2008)
Mountain Pass		Carbonatite	Barite	5	Mitchell and Krouse (1975)	sample code not given, data from Fig. 1 of reference		1403	Castor (2008)
Mountain Pass		Carbonatite	Barite	6	Mitchell and Krouse (1975)	sample code not given, data from Fig. 1 of reference		1403	Castor (2008)
Mountain Pass		Carbonatite	Barite	6	Mitchell and Krouse (1975)	sample code not given, data from Fig. 1 of reference		1403	Castor (2008)
Mountain Pass		Carbonatite	Barite	6	Mitchell and Krouse (1975)	sample code not given, data from Fig. 1 of reference		1403	Castor (2008)
Mountain Pass		Carbonatite	Barite	6	Mitchell and Krouse (1975)	sample code not given, data from Fig. 1 of reference		1403	Castor (2008)
Mountain Pass		Carbonatite	Barite	6	Mitchell and Krouse (1975)	sample code not given, data from Fig. 1 of reference		1403	Castor (2008)
Mountain Pass		Carbonatite	Barite	6	Mitchell and Krouse (1975)	sample code not given, data from Fig. 1 of reference		1403	Castor (2008)
Mountain Pass		Carbonatite	Barite	6	Mitchell and Krouse (1975)	sample code not given, data from Fig. 1 of reference		1403	Castor (2008)
Mountain Pass		Carbonatite	Barite	7	Mitchell and Krouse (1975)	sample code not given, data from Fig. 1 of reference		1403	Castor (2008)
Mountain Pass		Carbonatite	Barite	7	Mitchell and Krouse (1975)	sample code not given, data from Fig. 1 of reference		1403	Castor (2008)
Mountain Pass		Carbonatite	Barite	7	Mitchell and Krouse (1975)	sample code not given, data from Fig. 1 of reference		1403	Castor (2008)
Mountain Pass		Carbonatite	Barite	7	Mitchell and Krouse (1975)	sample code not given, data from Fig. 1 of reference		1403	Castor (2008)
Mountain Pass		Carbonatite	Barite	7	Mitchell and Krouse (1975)	sample code not given, data from Fig. 1 of reference		1403	Castor (2008)
Mountain Pass		Carbonatite	Barite	7	Mitchell and Krouse (1975)	sample code not given, data from Fig. 1 of reference		1403	Castor (2008)
Mountain Pass		Carbonatite	Barite	7	Mitchell and Krouse (1975)	sample code not given, data from Fig. 1 of reference		1403	Castor (2008)
Mountain Pass		Carbonatite	Barite	7	Mitchell and Krouse (1975)	sample code not given, data from Fig. 1 of reference		1403	Castor (2008)
Mountain Pass		Carbonatite	Barite	7	Mitchell and Krouse (1975)	sample code not given, data from Fig. 1 of reference		1403	Castor (2008)
Mountain Pass		Carbonatite	Barite	7	Mitchell and Krouse (1975)	sample code not given, data from Fig. 1 of reference		1403	Castor (2008)
Mountain Pass		Carbonatite	Barite	8	Mitchell and Krouse (1975)	sample code not given, data from Fig. 1 of reference		1403	Castor (2008)
Mountain Pass		Carbonatite	Barite	8	Mitchell and Krouse (1975)	sample code not given, data from Fig. 1 of reference		1403	Castor (2008)
Mountain Pass		Carbonatite	Barite	8	Mitchell and Krouse (1975)	sample code not given, data from Fig. 1 of reference		1403	Castor (2008)
Mountain Pass		Carbonatite	Barite	8	Mitchell and Krouse (1975)	sample code not given, data from Fig. 1 of reference		1403	Castor (2008)
Mountain Pass		Carbonatite	Barite	8	Mitchell and Krouse (1975)	sample code not given, data from Fig. 1 of reference		1403	Castor (2008)
Mountain Pass		Carbonatite	Barite	8	Mitchell and Krouse (1975)	sample code not given, data from Fig. 1 of reference		1403	Castor (2008)
Mountain Pass		Carbonatite	Barite	8	Mitchell and Krouse (1975)	sample code not given, data from Fig. 1 of reference		1403	Castor (2008)
Mountain Pass		Carbonatite	Barite	8	Mitchell and Krouse (1975)	sample code not given, data from Fig. 1 of reference		1403	Castor (2008)
Mountain Pass		Carbonatite	Barite	9	Mitchell and Krouse (1975)	sample code not given, data from Fig. 1 of reference		1403	Castor (2008)
Mountain Pass		Carbonatite	Barite	9	Mitchell and Krouse (1975)	sample code not given, data from Fig. 1 of reference		1403	Castor (2008)
Mountain Pass		Carbonatite	Barite	9	Mitchell and Krouse (1975)	sample code not given, data from Fig. 1 of reference		1403	Castor (2008)
Mountain Pass		Carbonatite	Barite	9	Mitchell and Krouse (1975)	sample code not given, data from Fig. 1 of reference		1403	Castor (2008)
Mountain Pass		Carbonatite	Barite	9	Mitchell and Krouse (1975)	sample code not given, data from Fig. 1 of reference		1403	Castor (2008)
Mountain Pass		Carbonatite	Barite	9	Mitchell and Krouse (1975)	sample code not given, data from Fig. 1 of reference		1403	Castor (2008)
Mountain Pass		Carbonatite	Barite	9	Mitchell and Krouse (1975)	sample code not given, data from Fig. 1 of reference		1403	Castor (2008)
Mountain Pass		Carbonatite	Barite	9	Mitchell and Krouse (1975)	sample code not given, data from Fig. 1 of reference		1403	Castor (2008)
Mountain Pass		Carbonatite	Barite	10	Mitchell and Krouse (1975)	sample code not given, data from Fig. 1 of reference		1403	Castor (2008)
Mountain Pass		Carbonatite	Barite	10	Mitchell and Krouse (1975)	sample code not given, data from Fig. 1 of reference		1403	Castor (2008)
Mountain Pass		Carbonatite	Barite	10	Mitchell and Krouse (1975)	sample code not given, data from Fig. 1 of reference		1403	Castor (2008)
Mountain Pass		Carbonatite	Barite	10	Mitchell and Krouse (1975)	sample code not given, data from Fig. 1 of reference		1403	Castor (2008)
Mountain Pass		Carbonatite	Barite	10	Mitchell and Krouse (1975)	sample code not given, data from Fig. 1 of reference		1403	Castor (2008)
Mountain Pass		Carbonatite	Barite	11	Mitchell and Krouse (1975)	sample code not given, data from Fig. 1 of reference		1403	Castor (2008)
Mountain Pass		Carbonatite	Galena	-25	Mitchell and Krouse (1975)	sample code not given, data from Fig. 1 of reference		1403	Castor (2008)
Mountain Pass		Carbonatite	Galena	-21	Mitchell and Krouse (1975)	sample code not given, data from Fig. 1 of reference		1403	Castor (2008)
Mountain Pass		Carbonatite	Galena	-20	Mitchell and Krouse (1975)	sample code not given, data from Fig. 1 of reference		1403	Castor (2008)
Mountain Pass		Carbonatite	Galena	-19	Mitchell and Krouse (1975)	sample code not given, data from Fig. 1 of reference		1403	Castor (2008)
Mountain Pass		Carbonatite	Galena	-17	Mitchell and Krouse (1975)	sample code not given, data from Fig. 1 of reference		1403	Castor (2008)
Mountain Pass		Carbonatite	Galena	-17	Mitchell and Krouse (1975)	sample code not given, data from Fig. 1 of reference		1403	Castor (2008)
Mountain Pass		Carbonatite	Galena	-17	Mitchell and Krouse (1975)	sample code not given, data from Fig. 1 of reference		1403	Castor (2008)
Spanish River	107-108 1201	Silicocarbonatite	Pyrrhotite	0.1	Farrell et al. (2010)			1881	Rukhlov and Bell (2010)
Spanish River	107-10 81223.5	Pyroxenite	Pyrrhotite	0.1	Farrell et al. (2010)			1881	Rukhlov and Bell (2010)
Spanish River	107-108 1376	Pyroxenite	Pyrrhotite + Chalcopyrite	-0.1	Farrell et al. (2010)			1881	Rukhlov and Bell (2010)
Cargill	CCM6 102.9–103.3	Silicocarbonatite	Pyrrhotite	-1.5	Farrell et al. (2010)			1897	Rukhlov and Bell (2010)
Cargill	CCM29 136.85–137.2	Hornblendite	Pyrrhotite + Chalcopyrite	-0.3	Farrell et al. (2010)			1897	Rukhlov and Bell (2010)
Cargill	H24 IMC 28.6–29.0	Sövite	Pyrrhotite	-1.2	Farrell et al. (2010)			1897	Rukhlov and Bell (2010)
Cargill	H24 IMC 101–101.4	Sövite	Pyrrhotite	-1.5	Farrell et al. (2010)			1897	Rukhlov and Bell (2010)
Cargill	H35 IMC 128.9–129.3	Silicocarbonatite	Pyrrhotite	0.1	Farrell et al. (2010)			1897	Rukhlov and Bell (2010)
Cargill	H49 IMC 190.2–190.7	Sövite	Pyrrhotite	-0.7	Farrell et al. (2010)			1897	Rukhlov and Bell (2010)
Cargill	H49 IMC 294.1–294.45	Sövite	Pyrrhotite	-0.9	Farrell et al. (2010)			1897	Rukhlov and Bell (2010)
Cargill	H49 IMC 332.5–332.9	Sövite	Pyrrhotite	-0.6	Farrell et al. (2010)			1897	Rukhlov and Bell (2010)
Cargill	CCM 135 IMC 179.3-179.7	Hornblendite	Pyrrhotite	0.5	Farrell et al. (2010)			1897	Rukhlov and Bell (2010)
Phalabora		Carbonatite	Chalcopyrite/Bornite	1	Mitchell and Krouse (1975)	sample code not given, data from Fig. 1 of reference		2060	Wu et al. (2011)
Phalabora		Carbonatite	Chalcopyrite/Bornite	1	Mitchell and Krouse (1975)	sample code not given, data from Fig. 1 of reference		2060	Wu et al. (2011)
Phalabora		Carbonatite	Chalcopyrite/Bornite	1	Mitchell and Krouse (1975)	sample code not given, data from Fig. 1 of reference		2060	Wu et al. (2011)
Phalabora		Carbonatite	Chalcopyrite/Bornite	1	Mitchell and Krouse (1975)	sample code not given, data from Fig. 1 of reference		2060	Wu et al. (2011)
Phalabora		Carbonatite	Chalcopyrite/Bornite	2	Mitchell and Krouse (1975)	sample code not given, data from Fig. 1 of reference		2060	Wu et al. (2011)
Phalabora		Carbonatite	Chalcopyrite/Bornite	2	Mitchell and Krouse (1975)	sample code not given, data from Fig. 1 of reference		2060	Wu et al. (2011)
Phalabora		Carbonatite	Chalcopyrite/Bornite	2	Mitchell and Krouse (1975)	sample code not given, data from Fig. 1 of reference		2060	Wu et al. (2011)
Phalabora		Carbonatite	Chalcopyrite/Bornite	2	Mitchell and Krouse (1975)	sample code not given, data from Fig. 1 of reference		2060	Wu et al. (2011)
Phalabora		Carbonatite	Chalcopyrite/Bornite	2	Mitchell and Krouse (1975)	sample code not given, data from Fig. 1 of reference		2060	Wu et al. (2011)
Phalabora		Carbonatite	Chalcopyrite/Bornite	2	Mitchell and Krouse (1975)	sample code not given, data from Fig. 1 of reference		2060	Wu et al. (2011)
Phalabora		Carbonatite	Chalcopyrite/Bornite	2	Mitchell and Krouse (1975)	sample code not given, data from Fig. 1 of reference		2060	Wu et al. (2011)
Phalabora		Carbonatite	Chalcopyrite/Bornite	2	Mitchell and Krouse (1975)	sample code not given, data from Fig. 1 of reference		2060	Wu et al. (2011)
Phalabora		Carbonatite	Chalcopyrite/Bornite	2	Mitchell and Krouse (1975)	sample code not given, data from Fig. 1 of reference		2060	Wu et al. (2011)
Phalabora		Carbonatite	Chalcopyrite/Bornite	2	Mitchell and Krouse (1975)	sample code not given, data from Fig. 1 of reference		2060	Wu et al. (2011)
Phalabora		Carbonatite	Chalcopyrite/Bornite	2	Mitchell and Krouse (1975)	sample code not given, data from Fig. 1 of reference		2060	Wu et al. (2011)
Phalabora		Carbonatite	Chalcopyrite/Bornite	2	Mitchell and Krouse (1975)	sample code not given, data from Fig. 1 of reference		2060	Wu et al. (2011)
Phalabora		Carbonatite	Chalcopyrite/Bornite	2	Mitchell and Krouse (1975)	sample code not given, data from Fig. 1 of reference		2060	Wu et al. (2011)
Phalabora		Carbonatite	Chalcopyrite/Bornite	3	Mitchell and Krouse (1975)	sample code not given, data from Fig. 1 of reference		2060	Wu et al. (2011)
Phalabora		Carbonatite	Chalcopyrite/Bornite	3	Mitchell and Krouse (1975)	sample code not given, data from Fig. 1 of reference		2060	Wu et al. (2011)
Phalabora		Carbonatite	Chalcopyrite/Bornite	3	Mitchell and Krouse (1975)	sample code not given, data from Fig. 1 of reference		2060	Wu et al. (2011)
Phalabora		Carbonatite	Chalcopyrite/Bornite	3	Mitchell and Krouse (1975)	sample code not given, data from Fig. 1 of reference		2060	Wu et al. (2011)
Phalabora		Carbonatite	Chalcopyrite/Bornite	3	Mitchell and Krouse (1975)	sample code not given, data from Fig. 1 of reference		2060	Wu et al. (2011)
Phalabora		Carbonatite	Chalcopyrite/Bornite	3	Mitchell and Krouse (1975)	sample code not given, data from Fig. 1 of reference		2060	Wu et al. (2011)
Phalabora		Carbonatite	Chalcopyrite/Bornite	3	Mitchell and Krouse (1975)	sample code not given, data from Fig. 1 of reference		2060	Wu et al. (2011)
Phalabora		Carbonatite	Chalcopyrite/Bornite	4	Mitchell and Krouse (1975)	sample code not given, data from Fig. 1 of reference		2060	Wu et al. (2011)
Phalabora		Carbonatite	Chalcopyrite/Bornite	4	Mitchell and Krouse (1975)	sample code not given, data from Fig. 1 of reference		2060	Wu et al. (2011)
Phalabora		Carbonatite	Chalcopyrite/Bornite	5	Mitchell and Krouse (1975)	sample code not given, data from Fig. 1 of reference		2060	Wu et al. (2011)
Phalabora		Carbonatite	Chalcopyrite/Bornite	-1	Mitchell and Krouse (1975)	sample code not given, data from Fig. 1 of reference		2060	Wu et al. (2011)
Phalabora		Carbonatite	Chalcopyrite/Bornite	-1	Mitchell and Krouse (1975)	sample code not given, data from Fig. 1 of reference		2060	Wu et al. (2011)
Phalabora		Carbonatite	Chalcopyrite/Bornite	-1	Mitchell and Krouse (1975)	sample code not given, data from Fig. 1 of reference		2060	Wu et al. (2011)
Phalabora		Carbonatite	Chalcopyrite/Bornite	-1	Mitchell and Krouse (1975)	sample code not given, data from Fig. 1 of reference		2060	Wu et al. (2011)
Phalabora		Carbonatite	Chalcopyrite/Bornite	-1	Mitchell and Krouse (1975)	sample code not given, data from Fig. 1 of reference		2060	Wu et al. (2011)
Phalabora		Carbonatite	Chalcopyrite/Bornite	-1	Mitchell and Krouse (1975)	sample code not given, data from Fig. 1 of reference		2060	Wu et al. (2011)
δ34S references
Bell, K., Zaitsev, A.N., Spratt, J., Fröjdö, S., Rukhlov, A.S., 2015. Elemental, lead and sulfur isotopic compositions of galena from Kola carbonatites, Russia – implications for melt and mantle evolution. Mineral. Mag. 79, 219–241. doi:10.1180/minmag.2015.079.2.01
Ding, T.P., Jiang, S.Y., Tian, S.H., Wan, D.F., Bai, R.M., 2003. The genesis of the ore hosting “dolomitic marble” in the Bayun Obo deposit, Inner Mongolia, China: constrained by isotopic results. Acta Geol. Sin. 24, 525–542.
Drüppel, K., Wagner, T., Boyce, A.J., 2006. Evolution of sulfide mineralization in ferrocarbonatite, swartbooisdrif, northwestern Namibia: Constraints from mineral compositions and sulfur isotopes. Can. Mineral. 44, 877–894. doi:10.2113/gscanmin.44.4.877
Farrell, S., Bell, K., Clark, I., 2010. Sulphur isotopes in carbonatites and associated silicate rocks from the Superior Province, Canada. Mineral. Petrol. 98, 209–226. doi:10.1007/s00710-009-0101-2
Gomide, C.S., Brod, J.A., Junqueira-Brod, T.C., Buhn, B.M., Santos, R.V., Barbosa, E.S.R., Cordeiro, P.F.O., Palmieri, M., Grasso, C.B., Torres, M.G., 2013. Sulfur isotopes from Brazilian alkaline carbonatite complexes. Chem. Geol. 341, 38–49. doi:10.1016/j.chemgeo.2013.01.006
IGCAS (Institute of Geochemistry Chinese Academy of Sciences), 1988. Geochemistry of the Bayan Obo Deposit. Science Press, Beijing.
Liu, S., Fan, H.R., Yang, K.F., Hu, F.F., Wang, K.Y., Chen, F.K., Yang, Y.H., Yang, Z.F., Wang, Q.W., 2018. Mesoproterozoic and Paleozoic hydrothermal metasomatism in the giant Bayan Obo REE-Nb-Fe deposit: Constrains from trace elements and Sr-Nd isotope of fluorite and preliminary thermodynamic calculation. Precambrian Res. 311, 228–246. doi:10.1016/j.precamres.2018.04.021
Mäkelä, M., Vartiainen, H., 1978. A study of sulfur isotopes in the Sokli multi-stage carbonatite (Finland). Chem. Geol. 21, 257–265. doi:10.1016/0009-2541(78)90048-7
Marini, L., Paiotti, A., Principe, C., Ferrara, G., Cioni, R., 1994. Isotopic ratio and concentration of sulfur in the undersaturated alkaline magmas of Vulture Volcano (Italy). Bull. Volcanol. 56, 487–492. doi:10.1007/BF00302829
Mitchell, R.H., Krouse, H.R., 1975. Sulphur isotope geochemistry of carbonatites. Geochim. Cosmochim. Acta 39, 1505–1513. doi:10.1016/0016-7037(75)90152-0
Nikiforov, A. V., Bolonin, A. V., Pokrovsky, B.G., Sugorakova, A.M., Chugaev, A. V., Lykhin, D.A., 2006. Isotope geochemistry (O, C, S, Sr) and Rb-Sr age of carbonatites in central Tuva. Geol. Ore Depos. 48, 256–276. doi:10.1134/S1075701506040027
Seo, J., Choi, S. –G, Park, J. –W, Whattam, S., Kim, D.W., Ryu, I. –C, Oh, C.W., 2016. Geochemical and mineralogical characteristics of the Yonghwa phoscorite–carbonatite complex, South Korea, and genetic implications. Lithos 262, 606–619. doi:10.1016/j.lithos.2016.08.006
Song, W., Xu, C., Smith, M.P., Kynicky, J., Huang, K., Wei, C., Zhou, L., Shu, Q., 2016. Origin of unusual HREE-Mo-rich carbonatites in the Qinling orogen, China. Sci. Rep. 6, 1–10. doi:10.1038/srep37377
age references
Bell, K., Zaitsev, A.N., Spratt, J., Fröjdö, S., Rukhlov, A.S., 2015. Elemental, lead and sulfur isotopic compositions of galena from Kola carbonatites, Russia – implications for melt and mantle evolution. Mineral. Mag. 79, 219–241. doi:10.1180/minmag.2015.079.2.01
Castor, S.B., 2008. The Mountain Pass rare-earth carbonatite and associated ultrapotassic rocks, California. Can. Mineral. 46, 779–806. doi:10.3749/canmin.46.4.779
Chen, W., Simonetti, A., 2014. Evidence for the multi-stage petrogenetic history of the Oka carbonatite complex (Québec, Canada) as recorded by perovskite and apatite. Minerals 4, 437–476.
Chmyz, L., Arnaud, N., Biondi, J.C., Azzone, R.G., Bosch, D., Ruberti, E., 2017. Ar-Ar ages, Sr-Nd isotope geochemistry, and implications for the origin of the silicate rocks of the Jacupiranga ultramafic-alkaline complex (Brazil). J. South Am. Earth Sci. 77, 286–309. doi:https://doi.org/10.1016/j.jsames.2017.05.009
Downes, H., Balaganskaya, E., Beard, A., Liferovich, R., Demaiffe, D., 2005. Petrogenetic processes in the ultramafic, alkaline and carbonatitic magmatism in the Kola Alkaline Province: A review. Lithos 85, 48–75. doi:10.1016/j.lithos.2005.03.020
Drüppel, K., Wagner, T., Boyce, A.J., 2006. Evolution of sulfide mineralization in ferrocarbonatite, swartbooisdrif, northwestern Namibia: Constraints from mineral compositions and sulfur isotopes. Can. Mineral. 44, 877–894. doi:10.2113/gscanmin.44.4.877
Gomes, C. de B., Comin-Chiaramonti, P., Azzone, R.G., Ruberti, E., Rojas, G.E.E., 2018. Cretaceous carbonatites of the southeastern Brazilian Platform: a review . Brazilian J. Geol. .
Marvin, R.F., Hearn Jr, B.C., Mehnert, H.H., Naeser, C.W., Zartman, R., Lindsey, D., 1980. Late Cretaceous-Paleocene-Eocene igneous activity in north-central Montana, Isochron/West.
Mitchell, R.H., Wu, F.-Y., Yang, Y.-H., 2011. In situ U–Pb, Sr and Nd isotopic analysis of loparite by LA-(MC)-ICP-MS. Chem. Geol. 280, 191–199. doi:https://doi.org/10.1016/j.chemgeo.2010.11.008
Nikiforov, A. V, Yarmolyuk, V. V, 2019. Late Mesozoic carbonatite provinces in Central Asia: Their compositions, sources and genetic settings. Gondwana Res. 69, 56–72. doi:https://doi.org/10.1016/j.gr.2018.11.014
O’Brien, H., Hyvönen, E., 2015. Chapter 4.2 - The Sokli Carbonatite Complex, in: Maier, W.D., Lahtinen, R., O’Brien, H.B.T.-M.D. of F. (Eds.), . Elsevier, pp. 305–325. doi:https://doi.org/10.1016/B978-0-12-410438-9.00012-1
Rukhlov, A.S., Bell, K., 2010. Geochronology of carbonatites from the Canadian and Baltic Shields, and the Canadian Cordillera: clues to mantle evolution. Mineral. Petrol. 98, 11–54. doi:10.1007/s00710-009-0054-5
Seo, J., Choi, S. –G, Park, J. –W, Whattam, S., Kim, D.W., Ryu, I. –C, Oh, C.W., 2016. Geochemical and mineralogical characteristics of the Yonghwa phoscorite–carbonatite complex, South Korea, and genetic implications. Lithos 262, 606–619. doi:10.1016/j.lithos.2016.08.006
Song, W., Xu, C., Smith, M.P., Chakhmouradian, A.R., Brenna, M., Kynický, J., Chen, W., Yang, Y., Deng, M., Tang, H., 2018. Genesis of the world’s largest rare earth element deposit, Bayan Obo, China: Protracted mineralization evolution over ∼1 b.y. Geology 46, 323–326. doi:10.1130/G39801.1
Song, W., Xu, C., Smith, M.P., Kynicky, J., Huang, K., Wei, C., Zhou, L., Shu, Q., 2016. Origin of unusual HREE-Mo-rich carbonatites in the Qinling orogen, China. Sci. Rep. 6, 1–10. doi:10.1038/srep37377
Villa, I.M., Buettner, A., 2009. Chronostratigraphy of Monte Vulture volcano (southern Italy): secondary mineral microtextures and 39 Ar-40 Ar systematics. Bull. Volcanol. 71, 1195.
Wu, F.-Y., Yang, Y.-H., Li, Q.-L., Mitchell, R.H., Dawson, J.B., Brandl, G., Yuhara, M., 2011. In situ determination of U–Pb ages and Sr–Nd–Hf isotopic constraints on the petrogenesis of the Phalaborwa carbonatite Complex, South Africa. Lithos 127, 309–322. doi:https://doi.org/10.1016/j.lithos.2011.09.005
Yang, Y.-H., Wu, F.-Y., Yang, J.-H., Mitchell, R.H., Zhao, Z.-F., Xie, L.-W., Huang, C., Ma, Q., Yang, M., Zhao, H., 2018. U–Pb age determination of schorlomite garnet by laser ablation inductively coupled plasma mass spectrometry. J. Anal. At. Spectrom. 33, 231–239.
Zaitsev, A.N., Terry Williams, C., Jeffries, T.E., Strekopytov, S., Moutte, J., Ivashchenkova, O. V, Spratt, J., Petrov, S. V, Wall, F., Seltmann, R., Borozdin, A.P., 2015. Rare earth elements in phoscorites and carbonatites of the Devonian Kola Alkaline Province, Russia: Examples from Kovdor, Khibina, Vuoriyarvi and Turiy Mys complexes. Ore Geol. Rev. 64, 477–498. doi:https://doi.org/10.1016/j.o…
